# Supplementary material for: 2-Methyl-3-[(4-methyl­phen­yl)sulfon­yl­oxy]-2-{[(4-methyl­phen­yl)sulfon­yloxy]meth­yl}propyl 4-methyl­benzene­sulfonate
Source: Acta Crystallogr Sect E Struct Rep Online. 2011 Jun 30;67(Pt 7):o1838. doi: 10.1107/S1600536811024664 (PMC3152050; doi:10.1107/S1600536811024664)
Supplement: Supplementary file 1 [file e-67-o1838-sup1.cif]

##############################################################################
#                                                                            #
# This CIF contains the data in a paper accepted for publication in          #
# Acta Crystallographica Section E. It conforms to the requirements of       #
# Notes for Authors for Acta Crystallographica Section E, and has been       #
# peer reviewed under the auspices of the IUCr Commission on Journals.       #
#                                                                            #
# Full details of the Crystallographic Information File format               #
# are given in the paper "The Crystallographic Information File (CIF):       #
# a New Standard Archive File for Crystallography" by S. R. Hall, F. H.      #
# Allen and I. D. Brown [Acta Cryst. (1991), A47, 655-685].                  #
#                                                                            #
# The current version of the core CIF dictionary is obtainable from          #
# ftp://ftp.iucr.org/pub/cif_core.dic.                                       #
#                                                                            #
# Software is freely available for graphical display of the structure(s)     #
# in this CIF. For information consult the CIF software page                 #
# http://www.iucr.org/resources/cif/software.                                #
#                                                                            #
# This file may be used for bona fide research purposes within the           #
# scientific community so long as proper attribution is given to the journal # 
# article from which it was obtained.                                        #
#                                                                            #
##############################################################################
data_global
_audit_creation_method     SHELXL-97
_journal_date_recd_electronic     2011-06-21
_journal_date_accepted     2011-06-22
_journal_name_full     'Acta Crystallographica, Section E'
_journal_year     2011
_journal_volume     67
_journal_issue      7
_journal_page_first     o1838
_journal_page_last     o1838
_journal_paper_category     QO
_journal_coeditor_code     HG5057
_publ_contact_author_name     ' Edward RT Tiekink '
_publ_contact_author_address
;
Department of Chemistry, University of Malaya,
50603 Kuala Lumpur, Malaysia
;
_publ_contact_author_email
;
edward.tiekink@gmail.com
;
_publ_contact_author_fax     ' +60 3 7967 4193 '
_publ_contact_author_phone     ' +60 3 7967 6775 '
_publ_section_title
;\
2-Methyl-3-[(4-methylphenyl)sulfonyloxy]-2-{[(4-methylphenyl)sulfonyloxy]\
methyl}propyl 4-methylbenzenesulfonate
;
loop_
    _publ_author_name
    _publ_author_footnote
    _publ_author_address
    'Nassir N. Al-Mohammed' .
;
Department of Chemistry, University of Malaya,
50603 Kuala Lumpur, Malaysia
;
    'Raied M. Shakir' .
;
Department of Chemistry, University of Malaya,
50603 Kuala Lumpur, Malaysia
;
    'Yatimah Alias'
;
Additional correspondence author, e-mail: yatimah70@um.edu.my.
;
;
Department of Chemistry, University of Malaya,
50603 Kuala Lumpur, Malaysia
;
    'Zanariah Abdullah' .
;
Department of Chemistry, University of Malaya,
50603 Kuala Lumpur, Malaysia
;
    'Abd Halim, Siti Nadiah' .
;
Department of Chemistry, University of Malaya,
50603 Kuala Lumpur, Malaysia
;
    'Tiekink, Edward R. T.' .
;
Department of Chemistry, University of Malaya,
50603 Kuala Lumpur, Malaysia
;
_publ_section_synopsis     .
data_I
_audit_creation_method     SHELXL-97
_chemical_name_systematic
;
2-Methyl-3-[(4-methylphenyl)sulfonyloxy]-2-{[(4-
methylphenyl)sulfonyloxy]methyl}propyl 4-methylbenzenesulfonate
;
_chemical_name_common     ?
_chemical_formula_moiety     'C26 H30 O9 S3'
_chemical_formula_sum     'C26 H30 O9 S3'
_chemical_formula_iupac     'C26 H30 O9 S3'
_chemical_formula_weight     582.68
_chemical_melting_point     ?
_symmetry_cell_setting     triclinic
_symmetry_space_group_name_H-M     'P -1'
_symmetry_space_group_name_Hall     '-P 1'
loop_
    _symmetry_equiv_pos_as_xyz
    'x, y, z'
    '-x, -y, -z'
_cell_length_a     10.2055(3)
_cell_length_b     12.4029(3)
_cell_length_c     12.7993(4)
_cell_angle_alpha     66.868(2)
_cell_angle_beta     78.370(2)
_cell_angle_gamma     68.085(2)
_cell_volume     1379.32(7)
_cell_formula_units_Z     2
_cell_measurement_reflns_used     5679
_cell_measurement_theta_min     2.36
_cell_measurement_theta_max     30.55
_cell_measurement_temperature     100(2)
_exptl_crystal_description     block
_exptl_crystal_colour     yellow
_exptl_crystal_size_max     0.30
_exptl_crystal_size_mid     0.28
_exptl_crystal_size_min     0.28
_exptl_crystal_density_diffrn     1.403
_exptl_crystal_density_meas     ?
_exptl_crystal_density_method     'not measured'
_exptl_crystal_F_000     612
_exptl_absorpt_coefficient_mu     0.320
_exptl_absorpt_correction_type     multi-scan
_exptl_absorpt_process_details     '(SADABS; Sheldrick, 1996)'
_exptl_absorpt_correction_T_min     0.6360
_exptl_absorpt_correction_T_max     0.7461
_exptl_special_details     ?
_diffrn_ambient_temperature     100(2)
_diffrn_radiation_type     MoK\a
_diffrn_radiation_wavelength     0.71073
_diffrn_radiation_source     'fine-focus sealed tube'
_diffrn_radiation_monochromator     graphite
_diffrn_measurement_device_type     'Bruker SMART APEX'
_diffrn_measurement_method     \w
_diffrn_detector_area_resol_mean     ?
_diffrn_reflns_number     13040
_diffrn_reflns_av_R_equivalents     0.0311
_diffrn_reflns_av_sigmaI/netI     0.0441
_diffrn_reflns_theta_min     2.07
_diffrn_reflns_theta_max     27.50
_diffrn_reflns_theta_full     27.50
_diffrn_measured_fraction_theta_max     0.997
_diffrn_measured_fraction_theta_full     0.997
_diffrn_reflns_limit_h_min     -12
_diffrn_reflns_limit_h_max     13
_diffrn_reflns_limit_k_min     -16
_diffrn_reflns_limit_k_max     16
_diffrn_reflns_limit_l_min     -16
_diffrn_reflns_limit_l_max     16
_diffrn_standards_number     0
_diffrn_standards_interval_count     0
_diffrn_standards_interval_time     0
_diffrn_standards_decay_%     0
_refine_special_details
;
Refinement of <i>F</i>^2^ against ALL reflections. The weighted <i>R</i>-factor
<i>wR</i> and goodness of fit <i>S</i> are based on <i>F</i>^2^, conventional
<i>R</i>-factors <i>R</i> are based on <i>F</i>, with <i>F</i> set to zero for
negative <i>F</i>^2^. The threshold expression of <i>F</i>^2^ >
2\s(<i>F</i>^2^) is used only for calculating <i>R</i>-factors(gt) <i>etc</i>.
and is not relevant to the choice of reflections for refinement.
<i>R</i>-factors based on <i>F</i>^2^ are statistically about twice as large
as those based on <i>F</i>, and <i>R</i>- factors based on ALL data will be
even larger.
;
_reflns_number_total     6305
_reflns_number_gt     5369
_reflns_threshold_expression     I>2\s(I)
_refine_ls_structure_factor_coef     Fsqd
_refine_ls_matrix_type     full
_refine_ls_R_factor_all     0.0450
_refine_ls_R_factor_gt     0.0376
_refine_ls_wR_factor_gt     0.1086
_refine_ls_wR_factor_ref     0.1168
_refine_ls_goodness_of_fit_ref     0.989
_refine_ls_restrained_S_all     0.989
_refine_ls_number_reflns     6303
_refine_ls_number_parameters     347
_refine_ls_number_restraints     0
_refine_ls_hydrogen_treatment     constr
_refine_ls_weighting_scheme     calc
_refine_ls_weighting_details
         'calc w=1/[\s^2^(Fo^2^)+(0.0689P)^2^+0.6349P] where P=(Fo^2^+2Fc^2^)/3'
_atom_sites_solution_hydrogens     geom
_atom_sites_solution_primary     direct
_atom_sites_solution_secondary     difmap
_refine_ls_shift/su_max     0.001
_refine_ls_shift/su_mean     0.000
_refine_diff_density_max     0.436
_refine_diff_density_min     -0.454
_refine_ls_extinction_method     none
_refine_ls_extinction_coef     ?
loop_
    _atom_type_symbol
    _atom_type_description
    _atom_type_scat_dispersion_real
    _atom_type_scat_dispersion_imag
    _atom_type_scat_source
    'C' 'C' 0.0033 0.0016
                         'International Tables Vol C Tables 4.2.6.8 and 6.1.1.4'
    'H' 'H' 0.0000 0.0000
                         'International Tables Vol C Tables 4.2.6.8 and 6.1.1.4'
    'O' 'O' 0.0106 0.0060
                         'International Tables Vol C Tables 4.2.6.8 and 6.1.1.4'
    'S' 'S' 0.1246 0.1234
                         'International Tables Vol C Tables 4.2.6.8 and 6.1.1.4'
_computing_data_collection     'APEX2 (Bruker, 2009)'
_computing_cell_refinement     'SAINT (Bruker, 2009)'
_computing_data_reduction     'SAINT (Bruker, 2009)'
_computing_structure_solution     'SHELXS97 (Sheldrick, 2008)'
_computing_structure_refinement     'SHELXL97 (Sheldrick, 2008)'
_computing_molecular_graphics
;
ORTEP-3 (Farrugia, 1997) and DIAMOND (Brandenburg, 2006)
;
_computing_publication_material     'publCIF (Westrip, 2010)'
loop_
    _atom_site_type_symbol
    _atom_site_label
    _atom_site_fract_x
    _atom_site_fract_y
    _atom_site_fract_z
    _atom_site_U_iso_or_equiv
    _atom_site_adp_type
    _atom_site_calc_flag
    _atom_site_refinement_flags
    _atom_site_occupancy
    _atom_site_symmetry_multiplicity
    _atom_site_disorder_assembly
    _atom_site_disorder_group
    S S1 0.58792(4) 0.97996(4) 0.76513(3) 0.01532(11) Uani d . 1 1 . .
    S S2 0.63629(5) 0.55361(4) 1.15173(4) 0.01764(12) Uani d . 1 1 . .
    S S3 0.03815(4) 0.75579(4) 1.20789(4) 0.01627(11) Uani d . 1 1 . .
    O O1 0.52171(13) 0.87644(11) 0.84519(10) 0.0162(3) Uani d . 1 1 . .
    O O2 0.61934(13) 1.03502(12) 0.83218(11) 0.0202(3) Uani d . 1 1 . .
    O O3 0.69823(13) 0.91966(12) 0.69899(11) 0.0214(3) Uani d . 1 1 . .
    O O4 0.49589(13) 0.66725(11) 1.11596(10) 0.0164(3) Uani d . 1 1 . .
    O O5 0.61861(14) 0.44646(11) 1.14753(11) 0.0221(3) Uani d . 1 1 . .
    O O6 0.66462(15) 0.55276(12) 1.25683(11) 0.0247(3) Uani d . 1 1 . .
    O O7 0.16219(13) 0.74483(11) 1.11229(11) 0.0173(3) Uani d . 1 1 . .
    O O8 -0.07307(13) 0.87019(12) 1.16416(11) 0.0217(3) Uani d . 1 1 . .
    O O9 0.01154(14) 0.64130(12) 1.24502(11) 0.0221(3) Uani d . 1 1 . .
    C C1 0.33373(18) 0.81398(15) 0.97005(14) 0.0148(3) Uani d . 1 1 . .
    C C2 0.41265(18) 0.90728(15) 0.93184(14) 0.0156(3) Uani d . 1 1 . .
    H H2A 0.3469 0.9927 0.8998 0.019 Uiso calc R 1 1 . .
    H H2B 0.4563 0.9016 0.9971 0.019 Uiso calc R 1 1 . .
    C C3 0.43504(18) 0.68148(15) 1.01508(14) 0.0152(3) Uani d . 1 1 . .
    H H3A 0.3835 0.6216 1.0353 0.018 Uiso calc R 1 1 . .
    H H3B 0.5111 0.6653 0.9561 0.018 Uiso calc R 1 1 . .
    C C4 0.22335(18) 0.84493(15) 1.06289(15) 0.0166(3) Uani d . 1 1 . .
    H H4A 0.2681 0.8502 1.1218 0.020 Uiso calc R 1 1 . .
    H H4B 0.1492 0.9254 1.0302 0.020 Uiso calc R 1 1 . .
    C C5 0.26204(19) 0.82440(16) 0.87058(15) 0.0190(4) Uani d . 1 1 . .
    H H5A 0.2030 0.7707 0.8988 0.029 Uiso calc R 1 1 . .
    H H5B 0.3345 0.7986 0.8141 0.029 Uiso calc R 1 1 . .
    H H5C 0.2028 0.9106 0.8352 0.029 Uiso calc R 1 1 . .
    C C6 0.45022(18) 1.08899(16) 0.67862(14) 0.0156(3) Uani d . 1 1 . .
    C C7 0.39715(19) 1.21074(16) 0.67582(15) 0.0190(4) Uani d . 1 1 . .
    H H7 0.4322 1.2353 0.7232 0.023 Uiso calc R 1 1 . .
    C C8 0.2920(2) 1.29600(17) 0.60257(16) 0.0214(4) Uani d . 1 1 . .
    H H8 0.2547 1.3793 0.6004 0.026 Uiso calc R 1 1 . .
    C C9 0.2403(2) 1.26130(17) 0.53222(15) 0.0210(4) Uani d . 1 1 . .
    C C10 0.2951(2) 1.13761(17) 0.53788(15) 0.0214(4) Uani d . 1 1 . .
    H H10 0.2598 1.1125 0.4911 0.026 Uiso calc R 1 1 . .
    C C11 0.39924(19) 1.05159(17) 0.61026(15) 0.0196(4) Uani d . 1 1 . .
    H H11 0.4357 0.9679 0.6134 0.023 Uiso calc R 1 1 . .
    C C12 0.1290(2) 1.3539(2) 0.45091(18) 0.0309(5) Uani d . 1 1 . .
    H H12A 0.1033 1.4355 0.4576 0.046 Uiso calc R 1 1 . .
    H H12B 0.0451 1.3277 0.4692 0.046 Uiso calc R 1 1 . .
    H H12C 0.1660 1.3590 0.3729 0.046 Uiso calc R 1 1 . .
    C C13 0.75954(18) 0.59940(16) 1.04278(15) 0.0182(4) Uani d . 1 1 . .
    C C14 0.81123(19) 0.54084(16) 0.96273(16) 0.0201(4) Uani d . 1 1 . .
    H H14 0.7862 0.4714 0.9707 0.024 Uiso calc R 1 1 . .
    C C15 0.89955(19) 0.58496(18) 0.87131(17) 0.0229(4) Uani d . 1 1 . .
    H H15 0.9366 0.5443 0.8172 0.027 Uiso calc R 1 1 . .
    C C16 0.93463(19) 0.68791(18) 0.85776(17) 0.0237(4) Uani d . 1 1 . .
    C C17 0.8845(2) 0.74337(18) 0.94043(18) 0.0246(4) Uani d . 1 1 . .
    H H17 0.9105 0.8122 0.9330 0.030 Uiso calc R 1 1 . .
    C C18 0.79780(19) 0.69997(17) 1.03297(17) 0.0214(4) Uani d . 1 1 . .
    H H18 0.7647 0.7381 1.0891 0.026 Uiso calc R 1 1 . .
    C C19 1.0234(2) 0.7391(2) 0.75402(19) 0.0309(5) Uani d . 1 1 . .
    H H19A 1.0906 0.6711 0.7302 0.046 Uiso calc R 1 1 . .
    H H19B 1.0755 0.7811 0.7722 0.046 Uiso calc R 1 1 . .
    H H19C 0.9620 0.7984 0.6921 0.046 Uiso calc R 1 1 . .
    C C20 0.11684(19) 0.76273(16) 1.31382(15) 0.0178(3) Uani d . 1 1 . .
    C C21 0.2287(2) 0.66056(18) 1.36842(18) 0.0257(4) Uani d . 1 1 . .
    H H21 0.2603 0.5876 1.3496 0.031 Uiso calc R 1 1 . .
    C C22 0.2925(2) 0.66671(19) 1.44988(18) 0.0292(4) Uani d . 1 1 . .
    H H22 0.3678 0.5967 1.4880 0.035 Uiso calc R 1 1 . .
    C C23 0.2490(2) 0.77374(19) 1.47790(16) 0.0250(4) Uani d . 1 1 . .
    C C24 0.1370(2) 0.87365(18) 1.42254(16) 0.0251(4) Uani d . 1 1 . .
    H H24 0.1051 0.9467 1.4412 0.030 Uiso calc R 1 1 . .
    C C25 0.0706(2) 0.86935(17) 1.34066(16) 0.0227(4) Uani d . 1 1 . .
    H H25 -0.0058 0.9387 1.3034 0.027 Uiso calc R 1 1 . .
    C C26 0.3242(2) 0.7802(2) 1.56393(17) 0.0331(5) Uani d . 1 1 . .
    H H26A 0.4148 0.7925 1.5292 0.050 Uiso calc R 1 1 . .
    H H26B 0.3415 0.7027 1.6296 0.050 Uiso calc R 1 1 . .
    H H26C 0.2655 0.8497 1.5890 0.050 Uiso calc R 1 1 . .
loop_
    _atom_site_aniso_label
    _atom_site_aniso_U_11
    _atom_site_aniso_U_22
    _atom_site_aniso_U_33
    _atom_site_aniso_U_12
    _atom_site_aniso_U_13
    _atom_site_aniso_U_23
    S1 0.0169(2) 0.0172(2) 0.0134(2) -0.00673(16) -0.00021(15) -0.00623(16)
    S2 0.0226(2) 0.0123(2) 0.0173(2) -0.00169(16) -0.00767(17) -0.00503(16)
    S3 0.0153(2) 0.0155(2) 0.0178(2) -0.00525(16) -0.00088(16) -0.00542(17)
    O1 0.0194(6) 0.0150(6) 0.0148(6) -0.0057(5) 0.0015(5) -0.0069(5)
    O2 0.0243(7) 0.0240(6) 0.0186(6) -0.0125(5) -0.0027(5) -0.0090(5)
    O3 0.0184(6) 0.0251(7) 0.0196(6) -0.0054(5) 0.0018(5) -0.0098(5)
    O4 0.0190(6) 0.0138(6) 0.0157(6) -0.0016(5) -0.0058(5) -0.0058(5)
    O5 0.0288(7) 0.0132(6) 0.0244(7) -0.0042(5) -0.0077(5) -0.0061(5)
    O6 0.0349(8) 0.0193(6) 0.0192(7) -0.0033(6) -0.0123(6) -0.0060(5)
    O7 0.0179(6) 0.0159(6) 0.0202(6) -0.0077(5) 0.0019(5) -0.0079(5)
    O8 0.0169(6) 0.0211(6) 0.0242(7) -0.0027(5) -0.0027(5) -0.0075(5)
    O9 0.0234(7) 0.0213(6) 0.0241(7) -0.0117(5) 0.0004(5) -0.0074(5)
    C1 0.0162(8) 0.0133(7) 0.0151(8) -0.0041(6) -0.0025(6) -0.0051(6)
    C2 0.0184(8) 0.0151(8) 0.0130(8) -0.0051(6) 0.0018(6) -0.0064(6)
    C3 0.0184(8) 0.0138(7) 0.0151(8) -0.0040(6) -0.0048(6) -0.0062(6)
    C4 0.0175(8) 0.0131(8) 0.0198(8) -0.0066(6) 0.0008(7) -0.0059(7)
    C5 0.0207(9) 0.0169(8) 0.0203(9) -0.0030(7) -0.0063(7) -0.0079(7)
    C6 0.0178(8) 0.0175(8) 0.0115(8) -0.0066(6) 0.0007(6) -0.0052(6)
    C7 0.0247(9) 0.0187(8) 0.0164(8) -0.0093(7) 0.0011(7) -0.0080(7)
    C8 0.0257(9) 0.0166(8) 0.0199(9) -0.0063(7) 0.0015(7) -0.0064(7)
    C9 0.0227(9) 0.0218(9) 0.0147(8) -0.0082(7) 0.0000(7) -0.0024(7)
    C10 0.0244(9) 0.0269(9) 0.0162(8) -0.0097(8) -0.0025(7) -0.0091(7)
    C11 0.0233(9) 0.0192(8) 0.0177(9) -0.0071(7) -0.0003(7) -0.0085(7)
    C12 0.0318(11) 0.0291(10) 0.0245(10) -0.0062(9) -0.0080(8) -0.0027(8)
    C13 0.0177(8) 0.0160(8) 0.0208(9) -0.0013(6) -0.0073(7) -0.0075(7)
    C14 0.0192(9) 0.0175(8) 0.0238(9) -0.0007(7) -0.0091(7) -0.0086(7)
    C15 0.0184(9) 0.0250(9) 0.0245(10) 0.0003(7) -0.0087(7) -0.0114(8)
    C16 0.0154(8) 0.0261(9) 0.0263(10) -0.0017(7) -0.0082(7) -0.0074(8)
    C17 0.0196(9) 0.0226(9) 0.0342(11) -0.0055(7) -0.0082(8) -0.0107(8)
    C18 0.0188(9) 0.0200(9) 0.0284(10) -0.0027(7) -0.0071(7) -0.0123(8)
    C19 0.0193(10) 0.0401(12) 0.0323(11) -0.0104(9) -0.0014(8) -0.0111(10)
    C20 0.0203(8) 0.0187(8) 0.0160(8) -0.0089(7) 0.0004(7) -0.0061(7)
    C21 0.0262(10) 0.0205(9) 0.0292(10) -0.0035(8) -0.0086(8) -0.0083(8)
    C22 0.0301(11) 0.0258(10) 0.0287(11) -0.0073(8) -0.0119(8) -0.0035(8)
    C23 0.0305(10) 0.0334(10) 0.0164(9) -0.0207(9) 0.0029(8) -0.0066(8)
    C24 0.0321(10) 0.0264(10) 0.0211(9) -0.0141(8) 0.0050(8) -0.0118(8)
    C25 0.0253(9) 0.0205(9) 0.0214(9) -0.0074(7) 0.0014(7) -0.0077(7)
    C26 0.0409(12) 0.0497(13) 0.0188(10) -0.0300(11) 0.0008(9) -0.0092(9)
_geom_special_details
;
All s.u.'s (except the s.u. in the dihedral angle between two l.s. planes) are
estimated using the full covariance matrix. The cell s.u.'s are taken into
account individually in the estimation of s.u.'s in distances, angles and
torsion angles; correlations between s.u.'s in cell parameters are only used
when they are defined by crystal symmetry. An approximate (isotropic)
treatment of cell s.u.'s is used for estimating s.u.'s involving l.s. planes.
;
loop_
    _geom_bond_atom_site_label_1
    _geom_bond_atom_site_label_2
    _geom_bond_site_symmetry_2
    _geom_bond_distance
    _geom_bond_publ_flag
    S1 O3 . 1.4241(13) ?
    S1 O2 . 1.4284(13) ?
    S1 O1 . 1.5780(12) ?
    S1 C6 . 1.7498(18) ?
    S2 O5 . 1.4286(13) ?
    S2 O6 . 1.4270(13) ?
    S2 O4 . 1.5809(12) ?
    S2 C13 . 1.7473(19) ?
    S3 O9 . 1.4219(13) ?
    S3 O8 . 1.4299(13) ?
    S3 O7 . 1.5799(12) ?
    S3 C20 . 1.7530(18) ?
    O1 C2 . 1.4605(19) ?
    O4 C3 . 1.4650(19) ?
    O7 C4 . 1.4606(19) ?
    C1 C2 . 1.523(2) ?
    C1 C4 . 1.525(2) ?
    C1 C3 . 1.526(2) ?
    C1 C5 . 1.533(2) ?
    C2 H2A . 0.9900 ?
    C2 H2B . 0.9900 ?
    C3 H3A . 0.9900 ?
    C3 H3B . 0.9900 ?
    C4 H4A . 0.9900 ?
    C4 H4B . 0.9900 ?
    C5 H5A . 0.9800 ?
    C5 H5B . 0.9800 ?
    C5 H5C . 0.9800 ?
    C6 C11 . 1.391(2) ?
    C6 C7 . 1.389(2) ?
    C7 C8 . 1.389(3) ?
    C7 H7 . 0.9500 ?
    C8 C9 . 1.393(3) ?
    C8 H8 . 0.9500 ?
    C9 C10 . 1.400(3) ?
    C9 C12 . 1.502(3) ?
    C10 C11 . 1.379(3) ?
    C10 H10 . 0.9500 ?
    C11 H11 . 0.9500 ?
    C12 H12A . 0.9800 ?
    C12 H12B . 0.9800 ?
    C12 H12C . 0.9800 ?
    C13 C14 . 1.392(2) ?
    C13 C18 . 1.395(2) ?
    C14 C15 . 1.386(3) ?
    C14 H14 . 0.9500 ?
    C15 C16 . 1.389(3) ?
    C15 H15 . 0.9500 ?
    C16 C17 . 1.395(3) ?
    C16 C19 . 1.507(3) ?
    C17 C18 . 1.381(3) ?
    C17 H17 . 0.9500 ?
    C18 H18 . 0.9500 ?
    C19 H19A . 0.9800 ?
    C19 H19B . 0.9800 ?
    C19 H19C . 0.9800 ?
    C20 C25 . 1.384(2) ?
    C20 C21 . 1.394(3) ?
    C21 C22 . 1.375(3) ?
    C21 H21 . 0.9500 ?
    C22 C23 . 1.399(3) ?
    C22 H22 . 0.9500 ?
    C23 C24 . 1.387(3) ?
    C23 C26 . 1.505(3) ?
    C24 C25 . 1.385(3) ?
    C24 H24 . 0.9500 ?
    C25 H25 . 0.9500 ?
    C26 H26A . 0.9800 ?
    C26 H26B . 0.9800 ?
    C26 H26C . 0.9800 ?
loop_
    _geom_angle_atom_site_label_1
    _geom_angle_atom_site_label_2
    _geom_angle_atom_site_label_3
    _geom_angle_site_symmetry_1
    _geom_angle_site_symmetry_3
    _geom_angle
    _geom_angle_publ_flag
    O3 S1 O2 . . 120.03(8) ?
    O3 S1 O1 . . 104.03(7) ?
    O2 S1 O1 . . 109.40(7) ?
    O3 S1 C6 . . 109.49(8) ?
    O2 S1 C6 . . 109.38(8) ?
    O1 S1 C6 . . 103.10(7) ?
    O5 S2 O6 . . 119.61(8) ?
    O5 S2 O4 . . 108.93(7) ?
    O6 S2 O4 . . 104.27(7) ?
    O5 S2 C13 . . 109.07(8) ?
    O6 S2 C13 . . 111.07(9) ?
    O4 S2 C13 . . 102.39(7) ?
    O9 S3 O8 . . 119.98(8) ?
    O9 S3 O7 . . 104.01(7) ?
    O8 S3 O7 . . 108.91(7) ?
    O9 S3 C20 . . 110.37(8) ?
    O8 S3 C20 . . 109.18(8) ?
    O7 S3 C20 . . 102.94(8) ?
    C2 O1 S1 . . 117.04(10) ?
    C3 O4 S2 . . 115.37(10) ?
    C4 O7 S3 . . 117.67(10) ?
    C2 C1 C4 . . 106.13(13) ?
    C2 C1 C3 . . 110.89(14) ?
    C4 C1 C3 . . 111.03(14) ?
    C2 C1 C5 . . 110.90(14) ?
    C4 C1 C5 . . 110.44(14) ?
    C3 C1 C5 . . 107.49(13) ?
    O1 C2 C1 . . 106.76(13) ?
    O1 C2 H2A . . 110.4 ?
    C1 C2 H2A . . 110.4 ?
    O1 C2 H2B . . 110.4 ?
    C1 C2 H2B . . 110.4 ?
    H2A C2 H2B . . 108.6 ?
    O4 C3 C1 . . 108.11(12) ?
    O4 C3 H3A . . 110.1 ?
    C1 C3 H3A . . 110.1 ?
    O4 C3 H3B . . 110.1 ?
    C1 C3 H3B . . 110.1 ?
    H3A C3 H3B . . 108.4 ?
    O7 C4 C1 . . 106.51(13) ?
    O7 C4 H4A . . 110.4 ?
    C1 C4 H4A . . 110.4 ?
    O7 C4 H4B . . 110.4 ?
    C1 C4 H4B . . 110.4 ?
    H4A C4 H4B . . 108.6 ?
    C1 C5 H5A . . 109.5 ?
    C1 C5 H5B . . 109.5 ?
    H5A C5 H5B . . 109.5 ?
    C1 C5 H5C . . 109.5 ?
    H5A C5 H5C . . 109.5 ?
    H5B C5 H5C . . 109.5 ?
    C11 C6 C7 . . 121.17(17) ?
    C11 C6 S1 . . 118.32(13) ?
    C7 C6 S1 . . 120.47(14) ?
    C6 C7 C8 . . 118.89(17) ?
    C6 C7 H7 . . 120.6 ?
    C8 C7 H7 . . 120.6 ?
    C9 C8 C7 . . 121.08(16) ?
    C9 C8 H8 . . 119.5 ?
    C7 C8 H8 . . 119.5 ?
    C8 C9 C10 . . 118.62(17) ?
    C8 C9 C12 . . 121.23(17) ?
    C10 C9 C12 . . 120.15(18) ?
    C11 C10 C9 . . 121.12(17) ?
    C11 C10 H10 . . 119.4 ?
    C9 C10 H10 . . 119.4 ?
    C10 C11 C6 . . 119.11(16) ?
    C10 C11 H11 . . 120.4 ?
    C6 C11 H11 . . 120.4 ?
    C9 C12 H12A . . 109.5 ?
    C9 C12 H12B . . 109.5 ?
    H12A C12 H12B . . 109.5 ?
    C9 C12 H12C . . 109.5 ?
    H12A C12 H12C . . 109.5 ?
    H12B C12 H12C . . 109.5 ?
    C14 C13 C18 . . 120.74(18) ?
    C14 C13 S2 . . 119.90(14) ?
    C18 C13 S2 . . 119.23(14) ?
    C13 C14 C15 . . 119.28(17) ?
    C13 C14 H14 . . 120.4 ?
    C15 C14 H14 . . 120.4 ?
    C14 C15 C16 . . 120.83(18) ?
    C14 C15 H15 . . 119.6 ?
    C16 C15 H15 . . 119.6 ?
    C15 C16 C17 . . 118.95(19) ?
    C15 C16 C19 . . 119.98(18) ?
    C17 C16 C19 . . 121.06(19) ?
    C18 C17 C16 . . 121.14(18) ?
    C18 C17 H17 . . 119.4 ?
    C16 C17 H17 . . 119.4 ?
    C17 C18 C13 . . 118.99(17) ?
    C17 C18 H18 . . 120.5 ?
    C13 C18 H18 . . 120.5 ?
    C16 C19 H19A . . 109.5 ?
    C16 C19 H19B . . 109.5 ?
    H19A C19 H19B . . 109.5 ?
    C16 C19 H19C . . 109.5 ?
    H19A C19 H19C . . 109.5 ?
    H19B C19 H19C . . 109.5 ?
    C25 C20 C21 . . 120.65(18) ?
    C25 C20 S3 . . 120.30(15) ?
    C21 C20 S3 . . 119.03(14) ?
    C22 C21 C20 . . 119.15(18) ?
    C22 C21 H21 . . 120.4 ?
    C20 C21 H21 . . 120.4 ?
    C21 C22 C23 . . 121.48(19) ?
    C21 C22 H22 . . 119.3 ?
    C23 C22 H22 . . 119.3 ?
    C24 C23 C22 . . 118.02(18) ?
    C24 C23 C26 . . 121.39(19) ?
    C22 C23 C26 . . 120.57(19) ?
    C25 C24 C23 . . 121.51(17) ?
    C25 C24 H24 . . 119.2 ?
    C23 C24 H24 . . 119.2 ?
    C24 C25 C20 . . 119.18(18) ?
    C24 C25 H25 . . 120.4 ?
    C20 C25 H25 . . 120.4 ?
    C23 C26 H26A . . 109.5 ?
    C23 C26 H26B . . 109.5 ?
    H26A C26 H26B . . 109.5 ?
    C23 C26 H26C . . 109.5 ?
    H26A C26 H26C . . 109.5 ?
    H26B C26 H26C . . 109.5 ?
loop_
    _geom_torsion_atom_site_label_1
    _geom_torsion_atom_site_label_2
    _geom_torsion_atom_site_label_3
    _geom_torsion_atom_site_label_4
    _geom_torsion_site_symmetry_1
    _geom_torsion_site_symmetry_2
    _geom_torsion_site_symmetry_3
    _geom_torsion_site_symmetry_4
    _geom_torsion
    _geom_torsion_publ_flag
    O3 S1 O1 C2 . . . . 174.43(11) ?
    O2 S1 O1 C2 . . . . 45.02(13) ?
    C6 S1 O1 C2 . . . . -71.29(13) ?
    O5 S2 O4 C3 . . . . -45.30(13) ?
    O6 S2 O4 C3 . . . . -174.07(11) ?
    C13 S2 O4 C3 . . . . 70.11(12) ?
    O9 S3 O7 C4 . . . . -174.81(12) ?
    O8 S3 O7 C4 . . . . 56.15(13) ?
    C20 S3 O7 C4 . . . . -59.63(13) ?
    S1 O1 C2 C1 . . . . 161.94(11) ?
    C4 C1 C2 O1 . . . . 178.34(13) ?
    C3 C1 C2 O1 . . . . 57.66(17) ?
    C5 C1 C2 O1 . . . . -61.69(17) ?
    S2 O4 C3 C1 . . . . -161.46(11) ?
    C2 C1 C3 O4 . . . . 63.10(17) ?
    C4 C1 C3 O4 . . . . -54.63(18) ?
    C5 C1 C3 O4 . . . . -175.53(13) ?
    S3 O7 C4 C1 . . . . -177.15(11) ?
    C2 C1 C4 O7 . . . . -171.40(13) ?
    C3 C1 C4 O7 . . . . -50.81(18) ?
    C5 C1 C4 O7 . . . . 68.33(17) ?
    O3 S1 C6 C11 . . . . 49.51(16) ?
    O2 S1 C6 C11 . . . . -177.08(13) ?
    O1 S1 C6 C11 . . . . -60.76(15) ?
    O3 S1 C6 C7 . . . . -128.28(14) ?
    O2 S1 C6 C7 . . . . 5.13(17) ?
    O1 S1 C6 C7 . . . . 121.45(14) ?
    C11 C6 C7 C8 . . . . -0.4(3) ?
    S1 C6 C7 C8 . . . . 177.30(13) ?
    C6 C7 C8 C9 . . . . -0.4(3) ?
    C7 C8 C9 C10 . . . . 1.0(3) ?
    C7 C8 C9 C12 . . . . -178.54(17) ?
    C8 C9 C10 C11 . . . . -0.8(3) ?
    C12 C9 C10 C11 . . . . 178.70(17) ?
    C9 C10 C11 C6 . . . . 0.1(3) ?
    C7 C6 C11 C10 . . . . 0.6(3) ?
    S1 C6 C11 C10 . . . . -177.19(13) ?
    O5 S2 C13 C14 . . . . 6.56(17) ?
    O6 S2 C13 C14 . . . . 140.46(14) ?
    O4 S2 C13 C14 . . . . -108.75(15) ?
    O5 S2 C13 C18 . . . . -177.62(14) ?
    O6 S2 C13 C18 . . . . -43.72(16) ?
    O4 S2 C13 C18 . . . . 67.08(15) ?
    C18 C13 C14 C15 . . . . -1.2(3) ?
    S2 C13 C14 C15 . . . . 174.54(13) ?
    C13 C14 C15 C16 . . . . -1.2(3) ?
    C14 C15 C16 C17 . . . . 2.8(3) ?
    C14 C15 C16 C19 . . . . -176.23(17) ?
    C15 C16 C17 C18 . . . . -2.0(3) ?
    C19 C16 C17 C18 . . . . 177.03(17) ?
    C16 C17 C18 C13 . . . . -0.4(3) ?
    C14 C13 C18 C17 . . . . 2.0(3) ?
    S2 C13 C18 C17 . . . . -173.78(14) ?
    O9 S3 C20 C25 . . . . -135.36(15) ?
    O8 S3 C20 C25 . . . . -1.46(18) ?
    O7 S3 C20 C25 . . . . 114.13(15) ?
    O9 S3 C20 C21 . . . . 46.18(17) ?
    O8 S3 C20 C21 . . . . -179.91(14) ?
    O7 S3 C20 C21 . . . . -64.32(16) ?
    C25 C20 C21 C22 . . . . 0.2(3) ?
    S3 C20 C21 C22 . . . . 178.66(16) ?
    C20 C21 C22 C23 . . . . -0.9(3) ?
    C21 C22 C23 C24 . . . . 1.2(3) ?
    C21 C22 C23 C26 . . . . -177.53(19) ?
    C22 C23 C24 C25 . . . . -0.9(3) ?
    C26 C23 C24 C25 . . . . 177.89(18) ?
    C23 C24 C25 C20 . . . . 0.2(3) ?
    C21 C20 C25 C24 . . . . 0.1(3) ?
    S3 C20 C25 C24 . . . . -178.28(14) ?
loop_
    _geom_hbond_atom_site_label_D
    _geom_hbond_atom_site_label_H
    _geom_hbond_atom_site_label_A
    _geom_hbond_site_symmetry_A
    _geom_hbond_distance_DH
    _geom_hbond_distance_HA
    _geom_hbond_distance_DA
    _geom_hbond_angle_DHA
    C2 H2b O2 2_677 0.99 2.49 3.297(2) 138
    C4 H4a O2 2_677 0.99 2.42 3.290(2) 147
    C5 H5c O8 2_577 0.98 2.54 3.440(2) 152
    C7 H7 O6 2_677 0.95 2.54 3.183(2) 125
    C10 H10 O3 2_676 0.95 2.54 3.358(2) 144
    C15 H15 O9 2_667 0.95 2.56 3.428(3) 151
