# Supplementary material for: 2-Methyl-3-[(4-methyl­phen­yl)sulfon­yl­oxy]-2-{[(4-methyl­phen­yl)sulfon­yloxy]meth­yl}propyl 4-methyl­benzene­sulfonate
Source: Acta Crystallogr Sect E Struct Rep Online. 2011 Jun 30;67(Pt 7):o1838. doi: 10.1107/S1600536811024664 (PMC3152050; doi:10.1107/S1600536811024664)
Supplement: Supplementary file 2 [file e-67-o1838-Isup2.hkl]

#
# h,k,l, Fc-squared, Fo-squared, sigma(Fo-squared) and status flag
#
data_I
_shelx_title ' Nadiah2311_0m in P-1'
_shelx_refln_list_code          4
_shelx_F_calc_maximum      205.96
_exptl_crystal_F_000       612.00
_reflns_d_resolution_high  0.7697
 
loop_
 _symmetry_equiv_pos_as_xyz
 'x, y, z'
 '-x, -y, -z'
 
_cell_length_a    10.2055
_cell_length_b    12.4029
_cell_length_c    12.7993
_cell_angle_alpha  66.868
_cell_angle_beta   78.370
_cell_angle_gamma  68.085
 
_shelx_F_squared_multiplier     1.000
 
loop_
 _refln_index_h
 _refln_index_k
 _refln_index_l
 _refln_F_squared_calc
 _refln_F_squared_meas
 _refln_F_squared_sigma
 _refln_observed_status
   1   0   0      674.77      673.07     24.33 o
   2   0   0        0.34        0.16      0.70 o
   3   0   0     2859.68     2836.15     60.94 o
   4   0   0      337.78      308.73      8.15 o
   5   0   0      278.63      247.59      8.91 o
   6   0   0      306.02      321.89      9.20 o
   7   0   0       51.33       45.75      3.42 o
   8   0   0       99.88      109.81      6.20 o
   9   0   0      109.87      107.33      5.89 o
  10   0   0       16.40       24.00      7.89 o
  11   0   0      242.57      232.47     20.71 o
  12   0   0        4.88       10.19      7.23 o
 -11   1   0      218.16      211.42     22.36 o
 -10   1   0       39.14       34.29      4.07 o
  -9   1   0      749.76      772.55     20.78 o
  -8   1   0     1607.69     1603.30     37.92 o
  -7   1   0       84.29       83.84      4.79 o
  -6   1   0     2601.35     2531.57     56.46 o
  -5   1   0       88.13       83.34      4.53 o
  -4   1   0       67.79       68.93      3.72 o
  -3   1   0       66.68       55.35      3.29 o
  -2   1   0      415.54      400.82     16.77 o
  -1   1   0     3758.86     3316.33     82.45 o
   1   1   0      665.90      468.88     19.40 o
   2   1   0     2061.43     2003.62     42.99 o
   3   1   0      122.98      145.62      4.38 o
   4   1   0       30.01       27.31      2.94 o
   5   1   0       98.86       67.70      7.82 o
   6   1   0      298.30      324.58     13.73 o
   7   1   0     2648.96     2705.56     59.76 o
   8   1   0        1.26        0.58      1.49 o
   9   1   0       94.23       90.93      4.94 o
  10   1   0      912.65      889.76     46.69 o
  11   1   0      483.83      465.59     30.91 o
  12   1   0      200.51      214.71     23.35 o
 -11   2   0      353.10      329.80     26.30 o
 -10   2   0       83.23       81.01      6.15 o
  -9   2   0      170.65      175.52      9.01 o
  -8   2   0      286.93      279.80      9.86 o
  -7   2   0       64.44       57.19      5.32 o
  -6   2   0      728.19      722.25     17.84 o
  -5   2   0     2995.72     3149.31     91.69 o
  -4   2   0     4975.23     5005.36    179.86 o
  -3   2   0      850.03      893.37     24.99 o
  -2   2   0     1134.62     1121.36     24.61 o
  -1   2   0    23501.17    18100.45    386.03 o
   0   2   0     3757.54     3864.67     83.54 o
   1   2   0     4189.82     4368.06     94.41 o
   2   2   0     2835.29     2922.77     82.37 o
   3   2   0      100.89      112.95      4.54 o
   4   2   0     4358.00     4324.15     80.48 o
   5   2   0       15.68       15.72      1.41 o
   6   2   0       37.44       50.01      4.81 o
   7   2   0      475.25      542.25     20.86 o
   8   2   0       95.26      109.32      4.72 o
   9   2   0       71.62       60.50      9.86 o
  10   2   0      367.47      326.84     23.35 o
  11   2   0        2.41        0.00      5.26 o
  12   2   0      160.92      194.66     22.03 o
 -11   3   0      116.41      118.70     17.43 o
 -10   3   0      321.73      319.27     21.55 o
  -9   3   0      128.23      125.58      7.49 o
  -8   3   0        5.83        6.78      2.54 o
  -7   3   0     2208.47     2191.74     60.29 o
  -6   3   0       44.99       55.03      4.21 o
  -5   3   0      576.13      538.84     48.38 o
  -4   3   0     1481.50     1427.40     94.23 o
  -3   3   0       14.68        6.09      1.38 o
  -2   3   0      702.41      773.19     15.70 o
  -1   3   0     2097.22     2289.11     65.24 o
   0   3   0       72.83       88.26      3.14 o
   1   3   0     5982.09     5977.28    111.14 o
   2   3   0     1977.62     1920.72     57.05 o
   3   3   0     1685.84     1669.56     47.07 o
   4   3   0      491.63      501.72     12.62 o
   5   3   0      371.15      403.41     12.79 o
   6   3   0      146.23      149.21      5.42 o
   7   3   0       53.52       56.10      4.02 o
   8   3   0        5.40       11.33      2.54 o
   9   3   0      297.15      265.68     19.40 o
  10   3   0      164.95      185.78     19.07 o
  11   3   0      132.54      126.26     15.78 o
  12   3   0        6.45       10.52      6.58 o
 -10   4   0        9.37        8.54      3.54 o
  -9   4   0      312.69      324.98     17.95 o
  -8   4   0       96.22       85.53      8.38 o
  -7   4   0       65.13       60.61      5.69 o
  -6   4   0      166.43      152.90     11.84 o
  -5   4   0     3196.57     3108.35     67.63 o
  -4   4   0      661.01      667.36     16.62 o
  -3   4   0       61.61       62.03      3.37 o
  -2   4   0       59.95       33.29      3.49 o
  -1   4   0       81.99       91.78      3.62 o
   0   4   0      228.93      172.51      5.24 o
   1   4   0       49.08       60.08      2.69 o
   2   4   0      117.83      145.86      4.88 o
   3   4   0     2519.91     2358.07     65.67 o
   4   4   0     2085.60     2367.25     66.60 o
   5   4   0      734.71      744.10     18.27 o
   6   4   0      144.23      143.34      5.17 o
   7   4   0       40.79       46.40      3.17 o
   8   4   0      173.98      162.76     14.14 o
   9   4   0        8.94        9.54      5.26 o
  10   4   0      208.14      175.58     16.11 o
  11   4   0      149.11      150.27     17.43 o
  12   4   0       58.64       42.09     10.52 o
 -10   5   0        0.22       -0.12      3.13 o
  -9   5   0       19.18       25.46      6.40 o
  -8   5   0        0.37        1.25      2.84 o
  -7   5   0      236.13      237.73     16.77 o
  -6   5   0      127.11      109.80     13.65 o
  -5   5   0       90.65       82.51      8.22 o
  -4   5   0     1056.93      988.92     35.85 o
  -3   5   0       73.44       77.66      3.54 o
  -2   5   0     2336.63     2478.49     47.57 o
  -1   5   0      653.62      667.60     14.22 o
   0   5   0       95.06      131.44      6.65 o
   1   5   0     1684.30     1771.29     39.74 o
   2   5   0     1271.29     1138.09     26.79 o
   3   5   0     2796.62     3305.29     91.35 o
   4   5   0      184.60      190.18      8.60 o
   5   5   0     1594.38     1605.48     47.19 o
   6   5   0      121.33      146.17     11.19 o
   7   5   0      598.26      524.00     19.51 o
   8   5   0     1620.03     1649.43     50.77 o
   9   5   0      356.94      320.92     22.03 o
  10   5   0       39.28       28.28      8.22 o
  11   5   0        0.24       -3.62      4.60 o
  12   5   0       69.67       73.98     13.15 o
  -9   6   0      119.27      115.83      8.05 o
  -8   6   0      183.92      170.98     16.77 o
  -7   6   0      272.50      261.01     12.36 o
  -6   6   0      216.19      193.95     10.06 o
  -5   6   0       26.89       28.51      4.53 o
  -4   6   0      298.67      287.76     15.20 o
  -3   6   0        3.48        0.40      1.43 o
  -2   6   0        6.86        6.64      1.59 o
  -1   6   0     2930.83     2857.50     63.04 o
   0   6   0      535.45      590.15     17.87 o
   1   6   0       28.62       40.88      2.53 o
   2   6   0       63.37       52.43      3.48 o
   3   6   0      986.14      962.25     29.64 o
   4   6   0     3435.82     3652.16    101.46 o
   5   6   0       72.90       66.62      8.38 o
   6   6   0        0.00        1.79      1.43 o
   7   6   0      675.19      700.14     26.47 o
   8   6   0     1021.39     1008.78     33.59 o
   9   6   0      230.06      221.45     19.56 o
  10   6   0        6.60        3.95      4.93 o
  11   6   0        4.16       11.18      6.25 o
  12   6   0      604.41      601.06     37.16 o
  -8   7   0      365.75      375.01     16.53 o
  -7   7   0        6.50       12.07      5.26 o
  -6   7   0      277.65      277.47     13.06 o
  -5   7   0       27.99       28.86      4.63 o
  -4   7   0      177.59      179.79      9.50 o
  -3   7   0     1006.74     1061.75     24.49 o
  -2   7   0        1.64       -0.24      1.47 o
  -1   7   0        2.16        6.58      3.18 o
   0   7   0      532.48      623.86     13.93 o
   1   7   0      203.48      157.08      5.02 o
   2   7   0      423.57      501.72     13.78 o
   3   7   0     1350.86     1426.87     42.43 o
   4   7   0      674.62      689.25     26.96 o
   5   7   0      174.84      175.28     14.30 o
   6   7   0     2009.13     1942.45     71.84 o
   7   7   0     1483.05     1448.53     56.56 o
   8   7   0     1156.85     1153.25     37.89 o
   9   7   0       35.93       44.17     11.84 o
  10   7   0      122.53      128.62     10.58 o
  11   7   0       38.05       41.43      9.86 o
  12   7   0       25.06       24.66      8.55 o
  -8   8   0       40.04       35.53      5.93 o
  -7   8   0       15.28       12.03      4.30 o
  -6   8   0       70.21       77.26      7.89 o
  -5   8   0      267.50      258.62     17.43 o
  -4   8   0      200.36      178.22      9.76 o
  -3   8   0      122.97      128.27      8.28 o
  -2   8   0      681.51      719.58     16.36 o
  -1   8   0     2697.86     2653.40     51.78 o
   0   8   0       22.54       22.09      2.37 o
   1   8   0     1518.05     1482.75     29.93 o
   2   8   0      776.34      792.16     23.40 o
   3   8   0      668.43      620.95     21.62 o
   4   8   0      579.67      530.02     24.50 o
   5   8   0      642.76      641.20     22.66 o
   6   8   0       14.89       27.75      4.76 o
   7   8   0      960.41      830.16     50.14 o
   8   8   0      169.54      175.25     10.58 o
   9   8   0       99.17      105.75      9.37 o
  10   8   0      527.22      492.19     21.25 o
  11   8   0      297.54      275.87     22.36 o
  12   8   0       28.37       34.20     10.19 o
  -7   9   0      423.61      455.58     19.56 o
  -6   9   0       29.83       41.32      6.16 o
  -5   9   0       28.79       36.05      7.40 o
  -4   9   0      931.50      911.32     29.97 o
  -3   9   0      124.32       85.10      9.86 o
  -2   9   0       30.23       24.49      9.86 o
  -1   9   0      612.78      629.68     14.88 o
   0   9   0     2187.95     2070.47     46.70 o
   1   9   0      238.00      220.83      6.98 o
   2   9   0     2100.87     2018.27     36.48 o
   3   9   0       57.79       70.93      4.91 o
   4   9   0        6.86        6.58      4.44 o
   5   9   0       65.35       68.87      6.86 o
   6   9   0      554.99      565.24     21.50 o
   7   9   0       40.19       44.53      7.23 o
   8   9   0      106.35       99.48      8.93 o
   9   9   0      172.10      175.79     12.79 o
  10   9   0        8.03       13.72      4.76 o
  11   9   0      106.55       99.55     10.22 o
  12   9   0        1.93       -5.92      5.26 o
  -6  10   0       69.63       65.48      7.82 o
  -5  10   0       49.22       53.64      6.86 o
  -4  10   0       10.98       19.77      4.96 o
  -3  10   0        8.07       12.33      3.95 o
  -2  10   0      219.44      253.57     12.32 o
  -1  10   0      231.10      214.30     10.79 o
   0  10   0     1490.00     1428.43     29.99 o
   1  10   0      193.24      196.61      6.75 o
   2  10   0       41.20       42.36      5.83 o
   3  10   0      923.87      982.59     22.39 o
   4  10   0      249.46      250.81      9.29 o
   5  10   0      170.10      161.81      9.88 o
   6  10   0      621.70      545.18     21.38 o
   7  10   0      388.91      449.66     19.17 o
   8  10   0      674.97      716.49     27.07 o
   9  10   0      292.83      281.98     17.76 o
  10  10   0      151.60      140.25     11.74 o
  11  10   0        9.15        7.56      5.05 o
  -5  11   0      890.12      955.19     33.29 o
  -4  11   0      304.51      279.17     14.26 o
  -3  11   0      229.72      241.28     19.56 o
  -2  11   0       21.07       25.41      4.90 o
  -1  11   0        0.98       -1.34      2.90 o
   0  11   0        7.36       13.36      5.59 o
   1  11   0      652.41      669.52     25.09 o
   2  11   0      256.29      264.16     10.26 o
   3  11   0       45.78       44.33      3.95 o
   4  11   0        3.93        8.57      4.27 o
   5  11   0      162.35      149.54     21.54 o
   6  11   0       14.46        8.88      3.72 o
   7  11   0       10.01        3.23      4.44 o
   8  11   0      246.41      267.96     14.53 o
   9  11   0      166.91      160.33     14.14 o
  10  11   0      111.93      124.45     11.74 o
  11  11   0       22.02       18.22      5.80 o
  -3  12   0       39.09       38.05      7.73 o
  -2  12   0        5.39        1.69      3.83 o
  -1  12   0      339.98      333.31     17.26 o
   0  12   0        8.76       10.85      5.59 o
   1  12   0       38.52       39.54      5.76 o
   2  12   0      135.50      131.75      9.74 o
   3  12   0      574.36      584.20     18.39 o
   4  12   0      749.66      692.45     31.69 o
   5  12   0       35.91       35.13      4.99 o
   6  12   0       28.76       36.84      9.04 o
   7  12   0      349.63      385.91     18.24 o
   8  12   0        3.13        6.91      4.63 o
   9  12   0        6.57        1.49      7.40 o
  10  12   0      327.20      315.85     17.32 o
  -2  13   0        0.44       -2.26      8.38 o
  -1  13   0      151.31      123.96     13.48 o
   0  13   0       20.93       20.39      6.90 o
   1  13   0      216.78      210.44     15.78 o
   2  13   0      117.40       94.82      8.28 o
   3  13   0       62.97       68.85      7.72 o
   4  13   0      237.76      240.97     18.25 o
   5  13   0        0.03       -2.51      2.93 o
   6  13   0       56.41       56.34      6.44 o
   7  13   0      164.94      168.84     22.36 o
   8  13   0       61.11       87.76     11.67 o
   9  13   0      178.14      191.39     14.64 o
   0  14   0      191.65      205.51     16.77 o
   1  14   0       83.35       93.71     12.17 o
   2  14   0       75.33       79.90     10.52 o
   4  14   0        0.44        8.55      7.23 o
   5  14   0       46.75       72.34     13.15 o
   6  14   0        0.19       -8.55      6.25 o
   7  14   0       19.57       24.21      6.26 o
   8  14   0        1.73        3.11      4.58 o
  -6 -14   1      895.50     1006.81     54.58 o
  -5 -14   1      225.41      239.70     21.70 o
  -4 -14   1        4.93        7.56      8.22 o
  -3 -14   1      237.96      288.04     24.00 o
  -2 -14   1       12.99       12.49      6.25 o
  -8 -13   1        1.64        3.29      6.25 o
  -7 -13   1      172.13      206.82     22.03 o
  -6 -13   1       66.84       51.29     11.18 o
  -5 -13   1      747.61      857.21     47.02 o
  -4 -13   1      138.66      134.15     16.77 o
  -3 -13   1      153.59      164.58     11.01 o
  -2 -13   1        0.76       -2.12      3.63 o
  -1 -13   1       40.51       50.64      9.21 o
   0 -13   1      288.77      307.11     20.71 o
   1 -13   1       65.55       82.86     11.51 o
 -10 -12   1      167.14      172.53     14.07 o
  -9 -12   1       18.47       25.89      6.05 o
  -8 -12   1        0.13       -2.63      3.49 o
  -7 -12   1      440.63      471.38     20.57 o
  -6 -12   1      121.52      131.77      8.96 o
  -5 -12   1        1.60        4.47      3.27 o
  -4 -12   1      200.09      204.86     10.04 o
  -3 -12   1       16.55       11.64      4.18 o
  -2 -12   1      236.93      264.82     13.27 o
  -1 -12   1      479.52      438.19     14.39 o
   0 -12   1      192.77      217.67     16.44 o
   1 -12   1      205.21      192.68     15.78 o
   2 -12   1       31.19       24.00      7.23 o
   3 -12   1       81.96       78.59     12.17 o
 -10 -11   1        0.76        1.26      4.17 o
  -9 -11   1      554.92      622.46     25.44 o
  -8 -11   1       56.60       55.77      7.43 o
  -7 -11   1       15.09       14.30      4.65 o
  -6 -11   1       47.86       49.05      6.50 o
  -5 -11   1       98.65       86.84      6.82 o
  -4 -11   1       79.10       81.41      6.44 o
  -3 -11   1       16.38       14.40      3.29 o
  -2 -11   1        2.51        0.90      2.10 o
  -1 -11   1      694.06      695.21     17.16 o
   0 -11   1     1128.06     1149.11     29.49 o
   1 -11   1       40.74       47.68      8.88 o
   2 -11   1       18.72       13.69      4.26 o
   3 -11   1      418.74      434.25     18.53 o
   4 -11   1      107.51      116.51     10.16 o
 -11 -10   1       63.24       71.55      9.13 o
 -10 -10   1        9.58       10.27      4.76 o
  -9 -10   1       13.34       18.25      5.12 o
  -8 -10   1      190.87      199.48     23.18 o
  -7 -10   1       55.92       62.66      7.21 o
  -6 -10   1      128.37      104.33      8.95 o
  -5 -10   1      168.21      162.14     16.11 o
  -4 -10   1        0.91        3.01      2.50 o
  -3 -10   1       58.60       53.26      5.12 o
  -2 -10   1      510.92      504.10     13.10 o
  -1 -10   1      650.74      648.20     15.90 o
   0 -10   1      140.31      147.14      7.17 o
   1 -10   1       10.31       13.00      2.89 o
   2 -10   1      609.55      590.76     30.25 o
   3 -10   1      261.60      258.49     16.77 o
   4 -10   1       58.80       64.56      7.43 o
   5 -10   1      449.86      535.96     21.66 o
 -11  -9   1      101.95       79.24     13.15 o
 -10  -9   1      476.44      505.66     25.32 o
  -9  -9   1        3.47        5.26      3.83 o
  -8  -9   1      197.82      208.48     11.97 o
  -7  -9   1       27.18       29.19      8.55 o
  -6  -9   1        7.54        5.24      3.13 o
  -5  -9   1     1654.05     1682.40     51.02 o
  -4  -9   1      317.47      288.57     13.13 o
  -3  -9   1      972.16      937.30     21.41 o
  -2  -9   1     2218.60     2165.27     44.45 o
  -1  -9   1     2969.11     2937.15     67.73 o
   0  -9   1      234.19      250.73     10.42 o
   1  -9   1     1714.63     1718.64     36.26 o
   2  -9   1      130.77      138.38     10.37 o
   3  -9   1        1.79       -0.24      3.13 o
   4  -9   1       66.45       63.19     10.03 o
   5  -9   1       62.72       54.44     10.52 o
   6  -9   1        0.04       -3.17      3.32 o
 -12  -8   1       43.42       40.77     10.85 o
 -11  -8   1        5.07        0.33      5.59 o
 -10  -8   1       45.42       37.83      8.22 o
  -9  -8   1      362.21      352.88     16.49 o
  -8  -8   1       87.55      101.06     20.06 o
  -7  -8   1      414.08      373.12     16.04 o
  -6  -8   1      263.19      245.40     12.20 o
  -5  -8   1        0.46       -0.40      2.67 o
  -4  -8   1      202.09      185.22     18.25 o
  -3  -8   1       40.16       34.16      3.52 o
  -2  -8   1       46.80       51.19      3.67 o
  -1  -8   1     1671.14     1721.91     40.90 o
   0  -8   1       38.80       46.85      3.45 o
   1  -8   1     1011.91      965.59     21.13 o
   2  -8   1     2110.30     2136.03     42.80 o
   3  -8   1       52.32       49.53      6.25 o
   4  -8   1        1.20        4.80      4.27 o
   5  -8   1      153.28      158.18     14.47 o
   6  -8   1      403.71      433.94     32.88 o
   7  -8   1       39.96       42.57      6.23 o
 -12  -7   1       91.90      110.48     15.78 o
 -11  -7   1      282.32      256.14     21.04 o
 -10  -7   1       19.57        2.63      4.93 o
  -9  -7   1      165.45      173.67     10.70 o
  -8  -7   1      273.33      240.50     12.44 o
  -7  -7   1      399.47      401.12     27.62 o
  -6  -7   1     2418.13     2411.00     69.96 o
  -5  -7   1      990.88      989.10     35.02 o
  -4  -7   1     1127.32     1238.18     37.77 o
  -3  -7   1      279.82      275.71      9.01 o
  -2  -7   1       17.10        9.41      1.86 o
  -1  -7   1      236.78      245.56     12.15 o
   0  -7   1     1629.69     1707.05     50.95 o
   1  -7   1     1273.89     1288.40     26.76 o
   2  -7   1       95.51       86.40      4.44 o
   3  -7   1      321.15      280.14      8.31 o
   4  -7   1      224.50      204.63     10.30 o
   5  -7   1       26.54       23.09      4.40 o
   6  -7   1        2.15        3.78      3.26 o
   7  -7   1      339.29      313.41     14.60 o
   8  -7   1       19.47       23.83      5.35 o
 -12  -6   1      102.35       97.00     14.80 o
 -11  -6   1       13.32       12.49      6.58 o
 -10  -6   1      253.89      241.67     19.40 o
  -9  -6   1       52.93       43.07      8.88 o
  -8  -6   1      831.76      835.17     29.92 o
  -7  -6   1      615.38      600.27     21.85 o
  -6  -6   1      337.46      339.88     14.07 o
  -5  -6   1     1094.74     1099.68     34.06 o
  -4  -6   1      950.28      916.83     36.66 o
  -3  -6   1     2045.95     2317.05     73.33 o
  -2  -6   1     2409.28     2591.74     58.23 o
  -1  -6   1      212.63      226.21      9.78 o
   0  -6   1       82.59       68.52      4.68 o
   1  -6   1     1446.68     1595.41     45.96 o
   2  -6   1      130.60      117.07      4.60 o
   3  -6   1      584.22      515.04     12.43 o
   4  -6   1      415.75      399.67     11.83 o
   5  -6   1       29.14       31.28      4.53 o
   6  -6   1      530.98      507.36     18.92 o
   7  -6   1        0.09       -1.74      2.84 o
   8  -6   1        0.17       -0.26      2.74 o
   9  -6   1       57.16       60.46      6.22 o
 -12  -5   1       34.73       30.25      9.21 o
 -11  -5   1        2.53        5.59      5.92 o
 -10  -5   1      597.36      621.78     35.51 o
  -9  -5   1        0.21       -4.44      2.96 o
  -8  -5   1      566.08      535.30     29.92 o
  -7  -5   1      249.52      241.28     11.51 o
  -6  -5   1        2.85        1.83      1.52 o
  -5  -5   1       78.88       73.05      5.80 o
  -4  -5   1       14.41       13.83      4.44 o
  -3  -5   1     2323.03     2577.85     62.23 o
  -2  -5   1      349.64      407.70     11.06 o
  -1  -5   1       51.45       72.31      4.60 o
   0  -5   1      133.93      115.16      7.61 o
   1  -5   1      390.63      385.03     17.05 o
   2  -5   1      298.77      346.19      9.25 o
   3  -5   1      433.79      468.19     11.25 o
   4  -5   1      625.03      631.50     16.48 o
   5  -5   1      743.21      710.61     18.43 o
   6  -5   1      524.83      505.13     43.73 o
   7  -5   1      258.74      310.40     20.06 o
   8  -5   1      355.07      354.55     15.16 o
   9  -5   1      247.58      259.69     11.10 o
  10  -5   1       94.00      112.36      8.11 o
 -12  -4   1       26.31       30.58      9.21 o
 -11  -4   1       98.15      126.26     16.44 o
 -10  -4   1        0.35        0.66      4.27 o
  -9  -4   1       93.81       80.23     11.18 o
  -8  -4   1      128.59      104.56     12.17 o
  -7  -4   1        1.17       14.14      4.93 o
  -6  -4   1      499.92      474.70     12.92 o
  -5  -4   1      187.84      169.51      5.66 o
  -4  -4   1     4822.78     5312.24    144.69 o
  -3  -4   1     6500.40     6629.08    144.11 o
  -2  -4   1      279.13      211.34      6.45 o
  -1  -4   1     1808.73     1983.59     39.03 o
   0  -4   1      420.47      407.00     17.14 o
   1  -4   1       14.05       26.90      2.32 o
   2  -4   1       47.91       66.74      3.77 o
   3  -4   1      498.60      551.99     12.51 o
   4  -4   1      757.51      868.43     21.12 o
   5  -4   1        4.99        5.31      2.78 o
   6  -4   1       32.06       26.18      4.02 o
   7  -4   1       99.67       84.67      6.73 o
   8  -4   1      819.67      785.66     22.01 o
   9  -4   1        9.11        8.87      3.22 o
  10  -4   1       85.40       89.48     10.76 o
 -12  -3   1       20.51       27.95      9.21 o
 -11  -3   1      312.36      312.37     23.67 o
 -10  -3   1      341.22      324.21     23.02 o
  -9  -3   1     1161.57     1155.11     55.24 o
  -8  -3   1        0.09       -2.54      1.69 o
  -7  -3   1        2.93        6.82      3.62 o
  -6  -3   1        0.50        1.64      1.47 o
  -5  -3   1      106.79      108.73      4.22 o
  -4  -3   1       57.34       70.97      4.72 o
  -3  -3   1        0.52        0.82      1.16 o
  -2  -3   1     1539.80     1735.60     38.83 o
  -1  -3   1     1625.36     1662.53     36.99 o
   0  -3   1       51.97       60.26      4.05 o
   1  -3   1     1424.16     1375.03     88.44 o
   2  -3   1     8498.21     8758.51    190.10 o
   3  -3   1     4192.22     4358.32     83.24 o
   4  -3   1      229.81      188.39     11.63 o
   5  -3   1        5.78       -0.60      1.55 o
   6  -3   1      134.62      144.30      6.25 o
   7  -3   1     1614.53     1569.73     36.56 o
   8  -3   1      531.21      548.98     16.30 o
   9  -3   1        1.88        3.30      2.66 o
  10  -3   1       17.12       12.62      3.77 o
  11  -3   1      363.88      394.57     29.92 o
 -12  -2   1        0.01       -0.33      5.59 o
 -11  -2   1       33.36       49.32     10.85 o
 -10  -2   1      117.79      114.10     14.47 o
  -9  -2   1      950.02      947.96     47.35 o
  -8  -2   1      990.13     1042.96     25.00 o
  -7  -2   1      573.83      557.25     14.25 o
  -6  -2   1      303.54      309.34     15.25 o
  -5  -2   1      485.19      493.10     26.63 o
  -4  -2   1       37.08       68.80      4.05 o
  -3  -2   1        0.19        2.96      1.97 o
  -2  -2   1    17287.21    16724.92   1709.64 o
  -1  -2   1     1239.65     1220.73     33.70 o
   0  -2   1     2200.57     2241.74     86.31 o
   1  -2   1    12388.61    11931.19    721.08 o
   2  -2   1       56.93       51.23      2.88 o
   3  -2   1     6967.50     7186.70    186.35 o
   4  -2   1     1765.95     1928.72     42.45 o
   5  -2   1        9.56       10.46      2.07 o
   6  -2   1      344.82      374.59     10.94 o
   7  -2   1      494.88      514.36     13.15 o
   8  -2   1      223.90      192.09      9.63 o
   9  -2   1      975.09     1024.35     26.71 o
  10  -2   1        1.18        1.37      2.58 o
  11  -2   1        0.77       -0.99      5.59 o
 -12  -1   1       43.09       51.29     12.17 o
 -11  -1   1        0.48       -4.27      3.95 o
 -10  -1   1      141.77      135.80     16.11 o
  -9  -1   1      136.47      146.30      6.43 o
  -8  -1   1      352.83      370.68     15.32 o
  -7  -1   1      109.28      124.71      5.18 o
  -6  -1   1       38.37       45.23      2.87 o
  -5  -1   1     2096.39     2147.88     47.29 o
  -4  -1   1      147.31      142.76      9.62 o
  -3  -1   1      182.91      179.04      4.81 o
  -2  -1   1    16256.33    16192.87    299.45 o
  -1  -1   1     1141.43     1138.81     25.55 o
   1  -1   1     4887.60     5255.12    168.02 o
   2  -1   1     9241.53     9859.28    253.89 o
   3  -1   1      938.66      733.81     17.92 o
   4  -1   1      254.96      269.55      9.78 o
   5  -1   1       13.09       31.85      2.73 o
   6  -1   1      440.77      370.99     10.80 o
   7  -1   1      207.29      233.40      7.09 o
   8  -1   1      720.64      693.33     16.11 o
   9  -1   1       17.65       19.66      3.16 o
  10  -1   1       10.18        9.29      2.99 o
  11  -1   1        2.04        4.27      5.92 o
 -12   0   1       11.73       16.11      8.22 o
 -11   0   1      188.49      200.90     21.37 o
 -10   0   1      175.61      176.24     19.07 o
  -9   0   1       76.48       72.06      6.03 o
  -8   0   1      690.22      695.77     18.21 o
  -7   0   1      520.13      578.17     16.01 o
  -6   0   1        2.00        3.69      1.61 o
  -5   0   1     3639.47     3559.23     77.07 o
  -4   0   1      428.42      441.20     10.97 o
  -3   0   1        0.19        1.50      0.99 o
  -2   0   1    16119.72    16505.89    600.73 o
  -1   0   1       81.97       43.09      2.95 o
   1   0   1      530.87      506.40     20.07 o
   2   0   1     1506.26     1471.89     39.94 o
   3   0   1     3565.02     3687.99     79.08 o
   4   0   1       70.35       76.33      3.16 o
   5   0   1        3.37        3.88      1.26 o
   6   0   1      265.99      281.55      8.43 o
   7   0   1     1833.31     1776.97     40.64 o
   8   0   1      482.49      455.15     13.01 o
   9   0   1        7.59       10.32      2.54 o
  10   0   1      366.86      389.64     26.30 o
  11   0   1       14.86       11.51      6.58 o
  12   0   1      142.02      138.10     19.07 o
 -11   1   1       54.15       66.75     13.15 o
 -10   1   1      156.21      154.99      7.55 o
  -9   1   1       16.46       13.88      2.85 o
  -8   1   1      152.81      161.07      6.81 o
  -7   1   1      212.57      200.44      7.42 o
  -6   1   1      220.02      182.49      7.77 o
  -5   1   1      272.43      286.09     14.80 o
  -4   1   1      913.41      938.31     25.80 o
  -3   1   1     1023.41      902.43     24.52 o
  -2   1   1      536.04      486.31     19.40 o
  -1   1   1     5240.00     5312.09    161.08 o
   0   1   1     1253.16     1240.60     45.05 o
   1   1   1      102.92       37.48      2.63 o
   2   1   1     3500.83     3338.04     87.39 o
   3   1   1      349.61      327.83      8.45 o
   4   1   1        6.83        3.93      2.32 o
   5   1   1     1610.87     1497.62     33.51 o
   6   1   1      325.60      329.91     10.10 o
   7   1   1      394.67      359.11     13.24 o
   8   1   1      165.20      165.87      6.62 o
   9   1   1       19.23       22.06      2.77 o
  10   1   1        4.34        9.54      5.92 o
  11   1   1      337.36      359.72     26.63 o
  12   1   1        0.82        2.30      5.92 o
 -11   2   1       12.01       15.78      8.22 o
 -10   2   1        2.25        3.33      2.72 o
  -9   2   1      647.10      654.25     18.67 o
  -8   2   1      147.94      154.89      7.04 o
  -7   2   1      503.85      502.08     16.59 o
  -6   2   1     3805.86     4035.91    105.63 o
  -5   2   1      125.38      116.15      5.80 o
  -4   2   1     3770.42     3861.58    100.18 o
  -3   2   1      628.52      631.97     26.30 o
  -2   2   1      143.69      132.32      3.99 o
  -1   2   1     1063.41     1123.25     19.17 o
   0   2   1        5.02        0.33      0.70 o
   1   2   1     7940.91     8061.01    320.14 o
   2   2   1      214.66      191.24      8.38 o
   3   2   1      146.81      145.49      3.37 o
   4   2   1      566.67      704.18     32.85 o
   5   2   1       11.00       25.21      1.82 o
   6   2   1       46.06       72.47      3.21 o
   7   2   1       21.93       16.66      1.90 o
   8   2   1      117.33      126.88      6.42 o
   9   2   1      387.47      344.59     22.69 o
  10   2   1       11.54       10.52      5.92 o
  11   2   1       95.91       92.07     14.14 o
  12   2   1        8.85       13.48      7.56 o
 -11   3   1        3.49        3.29      6.58 o
 -10   3   1       94.73       94.11      6.98 o
  -9   3   1      157.56      177.74     12.37 o
  -8   3   1       88.46       77.70      5.54 o
  -7   3   1      308.97      283.72     11.84 o
  -6   3   1      855.44      854.59     20.73 o
  -5   3   1        8.04        4.17      2.58 o
  -4   3   1       24.90       15.68      3.20 o
  -3   3   1     1392.29     1378.78     30.36 o
  -2   3   1        3.04        0.16      1.16 o
  -1   3   1     1388.16     1578.46     39.63 o
   0   3   1      808.53      783.84     17.27 o
   1   3   1     5071.16     4892.61    103.98 o
   2   3   1     3813.38     3845.99     71.31 o
   3   3   1      379.61      333.67     11.51 o
   4   3   1      151.27      141.83      4.27 o
   5   3   1        2.03       20.48     17.76 o
   6   3   1      524.30      537.07     11.64 o
   7   3   1       71.58       67.32      4.13 o
   8   3   1        2.65        3.73      1.76 o
   9   3   1       31.17       30.58      7.23 o
  10   3   1        0.01        2.63      4.27 o
  11   3   1      751.19      720.75     40.77 o
  12   3   1       48.36       49.32     10.85 o
 -10   4   1      169.29      167.25      9.22 o
  -9   4   1      137.68      138.64      8.21 o
  -8   4   1      268.75      271.24     22.36 o
  -7   4   1      238.80      238.56     10.56 o
  -6   4   1      665.64      687.21     31.89 o
  -5   4   1      288.11      303.58      9.05 o
  -4   4   1        0.09        3.66      1.45 o
  -3   4   1      134.69      145.05      4.83 o
  -2   4   1      400.29      434.74      9.42 o
  -1   4   1      591.65      542.61     16.18 o
   0   4   1        2.85        4.53      1.02 o
   1   4   1     2285.98     2091.21     45.52 o
   2   4   1      912.34      858.30     23.73 o
   3   4   1     1432.40     1401.09     72.01 o
   4   4   1      103.72      136.18      6.74 o
   5   4   1      265.17      216.16      9.41 o
   6   4   1        0.55        3.48      1.09 o
   7   4   1      344.48      328.97      9.69 o
   8   4   1      411.02      467.24     26.63 o
   9   4   1       20.44       18.74      6.25 o
  10   4   1       43.27       49.98      9.86 o
  11   4   1      172.80      158.49     18.08 o
  12   4   1       90.32       78.26     13.81 o
  13   4   1        0.25        0.33      6.25 o
 -10   5   1      107.77      123.54      8.53 o
  -9   5   1       57.08       65.49      6.06 o
  -8   5   1       70.83       60.97      9.70 o
  -7   5   1      293.72      305.46     19.07 o
  -6   5   1      115.27       95.00      6.96 o
  -5   5   1       91.16       88.81      6.60 o
  -4   5   1      548.58      560.21     14.22 o
  -3   5   1     1901.59     2000.33     43.89 o
  -2   5   1      960.09     1011.82     27.36 o
  -1   5   1       21.01        9.72      1.20 o
   0   5   1      165.37      176.97      5.58 o
   1   5   1       82.26      123.69      4.35 o
   2   5   1      939.44     1110.49     23.85 o
   3   5   1      531.01      538.26     17.79 o
   4   5   1      124.43      140.10      7.09 o
   5   5   1      105.70      126.35      8.06 o
   6   5   1      370.00      391.31     15.11 o
   7   5   1       27.88       31.76      4.53 o
   8   5   1      320.65      329.88     15.62 o
   9   5   1        0.85       -1.32      3.95 o
  10   5   1     2206.83     2226.04     97.99 o
  11   5   1        9.37        5.59      5.59 o
  12   5   1     1401.51     1518.44     73.98 o
  13   5   1       15.49       24.00      8.55 o
  -9   6   1       43.47       43.03      6.03 o
  -8   6   1       19.01       13.52      6.90 o
  -7   6   1      314.89      274.82     12.36 o
  -6   6   1        6.09       11.07      3.37 o
  -5   6   1      245.80      245.03     11.13 o
  -4   6   1       50.56       57.45      5.20 o
  -3   6   1      413.24      434.23     10.15 o
  -2   6   1      547.38      544.99     12.07 o
  -1   6   1      188.77      194.01      5.38 o
   0   6   1      202.38      143.30      4.27 o
   1   6   1      196.06      223.83      5.94 o
   2   6   1     6833.74     7358.69    136.95 o
   3   6   1       37.26       64.44      3.48 o
   4   6   1     5630.70     5701.71    155.86 o
   5   6   1       39.33       45.56      6.74 o
   6   6   1       43.19       36.58      4.63 o
   7   6   1      230.36      246.12     11.85 o
   8   6   1      210.47      213.25     20.39 o
   9   6   1      196.82      180.33     10.79 o
  10   6   1       39.06       26.63      7.56 o
  11   6   1       60.69       55.90     10.85 o
  12   6   1       36.54       45.38     10.52 o
  13   6   1        1.50        0.66      5.92 o
  -8   7   1      637.89      675.90     24.43 o
  -7   7   1      259.37      264.38     12.76 o
  -6   7   1      212.23      259.71     12.16 o
  -5   7   1       26.81       23.80      5.59 o
  -4   7   1     1482.85     1419.32     41.35 o
  -3   7   1       45.98       43.04      4.63 o
  -2   7   1      236.97      236.67      6.66 o
  -1   7   1     2038.58     2094.79     46.50 o
   0   7   1      339.51      366.68      8.84 o
   1   7   1      397.67      370.00     10.98 o
   2   7   1     1007.76      982.59     20.51 o
   3   7   1       26.05       29.51      2.66 o
   4   7   1      778.38      907.64     32.91 o
   5   7   1      107.26       90.24      7.07 o
   6   7   1      189.34      169.61      9.29 o
   7   7   1     1106.83     1099.43     35.68 o
   8   7   1      142.66      168.78     18.74 o
   9   7   1     1294.09     1285.65     48.33 o
  10   7   1      159.34      141.01     11.09 o
  11   7   1      479.13      409.04     27.62 o
  12   7   1        0.48       -2.96      5.26 o
  13   7   1       40.53       37.81     10.52 o
  -8   8   1        1.97       -1.51      3.40 o
  -7   8   1       26.07       29.29      5.43 o
  -6   8   1      147.62      157.30     10.10 o
  -5   8   1      120.76      117.45      8.88 o
  -4   8   1        7.67        5.90      3.95 o
  -3   8   1     1083.78     1009.00     40.77 o
  -2   8   1      440.65      410.72     11.69 o
  -1   8   1      934.99      884.18     18.95 o
   0   8   1     1479.46     1521.63     30.43 o
   1   8   1        0.74        6.52      1.88 o
   2   8   1        1.36        2.45      1.50 o
   3   8   1     3853.90     4238.05     93.60 o
   4   8   1      292.41      275.57      8.93 o
   5   8   1      145.10      115.89      5.23 o
   6   8   1       53.02       61.86     12.33 o
   7   8   1        0.89       -1.10      2.67 o
   8   8   1      740.77      701.82     40.77 o
   9   8   1      723.34      732.90     27.42 o
  10   8   1       25.00       20.46      5.10 o
  11   8   1       33.21       36.53      6.50 o
  12   8   1      132.74      121.99     17.10 o
  -7   9   1      108.39      101.57      9.27 o
  -6   9   1       34.11       31.66      8.71 o
  -5   9   1      266.52      266.51     13.23 o
  -4   9   1       65.26       69.13      9.86 o
  -3   9   1      510.17      503.35     18.76 o
  -2   9   1      786.17      806.74     26.25 o
  -1   9   1      113.74      114.85      8.63 o
   0   9   1      723.74      757.25     16.81 o
   1   9   1      720.46      666.26     17.68 o
   2   9   1      215.71      203.82      9.16 o
   3   9   1      341.71      255.24     13.62 o
   4   9   1       15.30       16.32      2.70 o
   5   9   1      936.58      933.00     23.66 o
   6   9   1     1728.72     1618.52     50.09 o
   7   9   1      620.53      641.55     39.13 o
   8   9   1      103.22      103.72      9.06 o
   9   9   1       73.16       71.04      8.02 o
  10   9   1      311.04      349.88     19.40 o
  11   9   1       48.83       62.56     13.15 o
  12   9   1      115.55      106.53     15.78 o
  -6  10   1       25.68       22.11      5.33 o
  -5  10   1      520.49      565.48     21.93 o
  -4  10   1      225.73      213.20     11.70 o
  -3  10   1       32.70       28.35      8.06 o
  -2  10   1      926.20      889.66     28.79 o
  -1  10   1      962.73      956.20     46.69 o
   0  10   1        6.90        7.74      2.66 o
   1  10   1        8.93       11.47      2.64 o
   2  10   1      115.42      137.41      5.65 o
   3  10   1       19.66       32.12      3.75 o
   4  10   1        0.45        0.93      1.95 o
   5  10   1        6.97        9.37      3.72 o
   6  10   1       21.33       20.90      4.76 o
   7  10   1      152.85      154.11     11.39 o
   8  10   1      305.43      260.21     23.67 o
   9  10   1       18.99       34.88      9.37 o
  10  10   1       36.11       35.40      6.74 o
  11  10   1       73.21       70.37     13.97 o
  12  10   1        6.37        5.37      4.99 o
  -5  11   1        5.88        7.41      4.40 o
  -4  11   1      601.46      603.87     23.06 o
  -3  11   1       18.91       14.19      4.40 o
  -2  11   1       27.03       23.13      4.63 o
  -1  11   1       64.71       66.36      6.60 o
   0  11   1      228.59      251.68     14.80 o
   1  11   1       33.50       39.19      4.08 o
   2  11   1     2221.60     2238.43     45.64 o
   3  11   1      624.70      582.90     14.97 o
   4  11   1        7.38        5.03      2.43 o
   5  11   1      391.57      360.54     16.51 o
   6  11   1       58.24       68.42      7.66 o
   7  11   1       12.67        2.96      3.49 o
   8  11   1       22.60       31.84      6.03 o
   9  11   1      149.22      147.64     11.97 o
  10  11   1        0.84       -4.85      3.23 o
  11  11   1      395.04      384.60     19.87 o
  -4  12   1       94.58       99.34      9.46 o
  -3  12   1      144.74      143.54     20.55 o
  -2  12   1       99.50       99.35     17.10 o
  -1  12   1      221.43      212.99     11.56 o
   0  12   1       17.09       22.18      4.53 o
   1  12   1       29.69       33.85      4.42 o
   2  12   1       33.96       20.71      3.61 o
   3  12   1      102.02      107.44      7.23 o
   4  12   1      135.71      119.19      8.03 o
   5  12   1       68.74       67.27      7.79 o
   6  12   1       16.46       11.47      4.40 o
   7  12   1       44.49       40.76     10.19 o
   8  12   1       23.60       14.28      7.56 o
   9  12   1       45.54       45.15      8.71 o
  10  12   1      134.88      129.58     12.16 o
  11  12   1       35.52       34.87     10.52 o
  -2  13   1       70.02       89.22      8.83 o
  -1  13   1       50.81       57.88      7.16 o
   0  13   1       61.83       64.29      7.20 o
   1  13   1      520.61      517.65     30.91 o
   2  13   1      103.15       96.52      8.37 o
   3  13   1       76.92       79.35      6.80 o
   4  13   1       73.55       73.81      9.96 o
   5  13   1        6.22       14.82      4.18 o
   6  13   1      127.53      115.57     10.76 o
   7  13   1        4.88        5.98      4.26 o
   8  13   1      175.30      192.97     14.18 o
   9  13   1       94.77       87.82     10.00 o
  10  13   1      413.00      440.17     21.62 o
   0  14   1      256.77      240.03     17.43 o
   1  14   1       93.52       92.07     11.18 o
   2  14   1       49.28       50.59     11.51 o
   3  14   1      328.25      337.03     24.66 o
   4  14   1       40.67       43.29     10.19 o
   5  14   1       45.77       44.94      6.12 o
   6  14   1      231.78      245.86     21.45 o
   7  14   1       93.35      101.19     10.58 o
   8  14   1      314.03      348.08     22.19 o
   5  15   1      151.27      158.49     19.07 o
   6  15   1      164.94      198.42     15.22 o
  -7 -13   2        5.67        3.29      7.56 o
  -6 -13   2      291.20      326.18     25.65 o
  -5 -13   2      316.02      318.29     25.65 o
  -4 -13   2      154.59      150.92     19.07 o
  -3 -13   2        1.01        0.20      4.08 o
  -2 -13   2      120.69      133.03     11.04 o
  -1 -13   2       18.50       13.15      6.58 o
   0 -13   2        0.84        1.32      5.59 o
  -8 -12   2       32.83       29.92      9.54 o
  -7 -12   2        7.19        5.26      6.90 o
  -6 -12   2        9.77       12.82      7.56 o
  -5 -12   2        6.78        3.62      6.58 o
  -4 -12   2       48.03       51.62     11.51 o
  -3 -12   2      366.55      385.16     27.46 o
  -2 -12   2       17.30       17.56      3.78 o
  -1 -12   2        6.59        4.18      2.87 o
   0 -12   2        0.70       -2.30      4.60 o
   1 -12   2      339.16      362.68     23.35 o
   2 -12   2        1.59        8.22      5.92 o
 -10 -11   2      188.24      190.93     14.18 o
  -9 -11   2      311.06      344.73     18.91 o
  -8 -11   2      102.92       98.02     15.29 o
  -7 -11   2       48.44       52.78      6.40 o
  -6 -11   2        8.00        5.76      3.29 o
  -5 -11   2      263.24      238.58     10.48 o
  -4 -11   2       91.71       98.06      9.22 o
  -3 -11   2       36.05       47.31      6.24 o
  -2 -11   2     1241.09     1262.97     40.49 o
  -1 -11   2        5.01        2.03      2.66 o
   0 -11   2       57.52       66.46      5.67 o
   1 -11   2      227.94      250.22     17.76 o
   2 -11   2       63.35       47.02      8.88 o
   3 -11   2      192.60      192.02     17.76 o
   4 -11   2        1.72       -2.30      5.26 o
 -11 -10   2       75.46       71.35     13.48 o
 -10 -10   2       47.78       61.33     11.18 o
  -9 -10   2        0.46        4.62      3.87 o
  -8 -10   2       15.29       14.89      4.76 o
  -7 -10   2      405.53      413.94     17.90 o
  -6 -10   2       33.87       39.58      7.23 o
  -5 -10   2        3.24       -0.05      2.51 o
  -4 -10   2       38.64       46.07     11.17 o
  -3 -10   2     1015.60     1036.28     26.16 o
  -2 -10   2      152.29      150.90      9.37 o
  -1 -10   2      638.00      615.48     18.13 o
   0 -10   2      225.59      212.91      8.92 o
   1 -10   2        0.06       -1.77      2.30 o
   2 -10   2      640.91      701.35     34.52 o
   3 -10   2       10.39       15.78      6.25 o
   4 -10   2       19.95       24.99      7.56 o
   5 -10   2       38.41       39.79      8.88 o
 -11  -9   2       72.78       86.48     14.47 o
 -10  -9   2       35.73       35.20      6.74 o
  -9  -9   2      126.01      124.62     10.58 o
  -8  -9   2       11.25       11.67      4.42 o
  -7  -9   2       93.13       76.79      7.67 o
  -6  -9   2       77.24       79.53     13.65 o
  -5  -9   2       18.10       25.13      4.53 o
  -4  -9   2      119.91      118.40      5.87 o
  -3  -9   2     1048.35     1092.37     27.65 o
  -2  -9   2       59.81       69.41      5.19 o
  -1  -9   2      804.37      790.87     21.52 o
   0  -9   2      961.80      907.85     68.89 o
   1  -9   2      397.92      399.10     12.87 o
   2  -9   2      101.89       90.77      9.68 o
   3  -9   2        0.70        0.86      4.11 o
   4  -9   2      694.45      702.94     25.29 o
   5  -9   2      253.86      238.76     13.81 o
   6  -9   2      209.39      213.83     12.59 o
 -11  -8   2      177.33      191.37     20.39 o
 -10  -8   2       13.64       19.40      7.23 o
  -9  -8   2      138.08      131.28     10.69 o
  -8  -8   2      607.93      657.45     24.62 o
  -7  -8   2       12.27       12.33      3.70 o
  -6  -8   2      958.53      982.33     39.79 o
  -5  -8   2     1694.23     1734.92     51.84 o
  -4  -8   2      589.15      592.19     14.75 o
  -3  -8   2      243.75      261.61      8.18 o
  -2  -8   2      919.22      944.41     21.21 o
  -1  -8   2       47.75       41.84      4.08 o
   0  -8   2      184.39      170.33      8.93 o
   1  -8   2      232.31      229.90     17.76 o
   2  -8   2      127.52      108.46      5.54 o
   3  -8   2       28.46       27.52      3.17 o
   4  -8   2        5.33       10.22      5.10 o
   5  -8   2      243.88      217.23     11.83 o
   6  -8   2       34.25       31.03      5.66 o
   7  -8   2       43.17       37.05      6.13 o
 -12  -7   2       34.03       38.80     10.19 o
 -11  -7   2        0.50        0.66      4.93 o
 -10  -7   2      763.10      617.83     35.51 o
  -9  -7   2       61.68       59.19     10.19 o
  -8  -7   2       26.20       31.25      5.10 o
  -7  -7   2      421.17      423.34     17.31 o
  -6  -7   2       52.88       45.69      6.74 o
  -5  -7   2     1136.02     1159.86     36.03 o
  -4  -7   2     1790.35     1813.10     42.56 o
  -3  -7   2       19.51       13.26      2.10 o
  -2  -7   2      133.89      150.55      6.35 o
  -1  -7   2     3533.76     3375.31     76.57 o
   0  -7   2       11.80        6.16      2.84 o
   1  -7   2      405.90      429.19     18.91 o
   2  -7   2      413.01      412.72     11.05 o
   3  -7   2       97.90       90.35      4.83 o
   4  -7   2      259.89      253.09      9.24 o
   5  -7   2      160.65      164.54     12.49 o
   6  -7   2       57.39       52.51      8.88 o
   7  -7   2       62.39       59.71      6.93 o
   8  -7   2      408.33      420.38     18.40 o
 -12  -6   2      457.48      503.41     33.21 o
 -11  -6   2       55.85       57.54     11.18 o
 -10  -6   2      116.93      110.81     14.14 o
  -9  -6   2      423.15      432.06     26.63 o
  -8  -6   2        4.85        1.63      2.76 o
  -7  -6   2      811.85      775.89     26.50 o
  -6  -6   2      391.23      405.50     22.19 o
  -5  -6   2        9.24       18.11      3.49 o
  -4  -6   2      236.53      255.33      8.59 o
  -3  -6   2      161.11      142.57      5.75 o
  -2  -6   2     1349.52     1370.35     28.39 o
  -1  -6   2      130.02      133.05      4.77 o
   0  -6   2      152.19      131.66      7.11 o
   1  -6   2       25.77       27.30      3.05 o
   2  -6   2      751.79      723.51     30.95 o
   3  -6   2      797.34      802.40     18.17 o
   4  -6   2       85.87       88.54      5.98 o
   5  -6   2       11.44        8.36      3.37 o
   6  -6   2       78.01       67.12      6.73 o
   7  -6   2        1.93        0.15      4.77 o
   8  -6   2       40.26       43.69      7.51 o
   9  -6   2      410.00      423.11     19.93 o
 -12  -5   2        0.64       -6.25      4.93 o
 -11  -5   2       21.72       34.20      9.54 o
 -10  -5   2       67.20       47.35      9.86 o
  -9  -5   2       85.31       85.49     11.84 o
  -8  -5   2      102.95      115.74     12.82 o
  -7  -5   2      724.25      755.05     24.00 o
  -6  -5   2       99.50       94.73      4.72 o
  -5  -5   2     2802.02     2697.78     76.24 o
  -4  -5   2      182.08      212.59      9.10 o
  -3  -5   2       44.92       37.84      2.91 o
  -2  -5   2      913.50      872.17     18.66 o
  -1  -5   2      216.87      214.82      6.10 o
   0  -5   2     1180.76     1203.64     49.32 o
   1  -5   2       32.67       44.02      3.47 o
   2  -5   2      679.27      678.26     29.23 o
   3  -5   2      711.54      644.71     16.40 o
   4  -5   2      205.11      226.06      7.27 o
   5  -5   2       15.36        5.79      2.92 o
   6  -5   2        0.01       -2.95      1.97 o
   7  -5   2       68.30       55.58     25.15 o
   8  -5   2        0.10        4.80      2.96 o
   9  -5   2      787.85      848.66     24.47 o
 -12  -4   2       12.62       15.45      7.89 o
 -11  -4   2      165.19      167.36     18.41 o
 -10  -4   2       33.68       28.28      7.89 o
  -9  -4   2       19.08       16.77      6.25 o
  -8  -4   2     1208.21     1096.25     51.29 o
  -7  -4   2      313.26      309.76     11.43 o
  -6  -4   2        0.46        0.20      1.35 o
  -5  -4   2      191.02      214.01      9.41 o
  -4  -4   2      193.14      220.26      7.25 o
  -3  -4   2      920.05      988.34     23.58 o
  -2  -4   2        0.43        2.73      1.00 o
  -1  -4   2     1202.08     1290.40     26.13 o
   0  -4   2      964.38     1004.67     29.76 o
   1  -4   2      145.53      155.38      8.95 o
   2  -4   2     1531.97     1557.75     36.41 o
   3  -4   2      485.22      457.63     13.04 o
   4  -4   2      203.55      213.70      7.59 o
   5  -4   2      787.21      821.73     20.80 o
   6  -4   2       71.05       82.94      6.50 o
   7  -4   2      235.69      214.31     10.53 o
   8  -4   2      998.54      949.74     25.60 o
   9  -4   2      563.05      571.13     17.87 o
  10  -4   2      157.91      171.83      9.45 o
 -12  -3   2        2.77        9.86      7.23 o
 -11  -3   2        4.06        2.96      5.92 o
 -10  -3   2       77.16       89.76     12.82 o
  -9  -3   2        0.09        7.89      4.60 o
  -8  -3   2        0.06       -2.07      1.89 o
  -7  -3   2        3.84        5.30      1.94 o
  -6  -3   2      789.89      730.66     22.41 o
  -5  -3   2       50.77       57.83      3.88 o
  -4  -3   2     1771.30     1748.39     49.85 o
  -3  -3   2     1359.57     1294.37     29.84 o
  -2  -3   2      292.81      366.27      9.55 o
  -1  -3   2     1990.69     1937.32     49.03 o
   0  -3   2       33.66       40.38      3.32 o
   1  -3   2     1031.75     1147.18     59.84 o
   2  -3   2     1659.79     1687.17     38.87 o
   3  -3   2     9018.06     9700.80    225.75 o
   4  -3   2      574.49      587.82     15.18 o
   5  -3   2      248.57      218.89      9.65 o
   6  -3   2       56.32       54.12      4.62 o
   7  -3   2        4.19        6.08      2.16 o
   8  -3   2      472.90      466.52     14.63 o
   9  -3   2      142.85      141.69      8.09 o
  10  -3   2       28.09       30.55      4.46 o
  11  -3   2        0.05       -2.63      5.92 o
 -12  -2   2      184.36      160.13     19.73 o
 -11  -2   2       15.94       10.52      6.58 o
 -10  -2   2        0.40       -0.66      4.60 o
  -9  -2   2      476.08      473.16     28.61 o
  -8  -2   2       61.30       68.18      5.53 o
  -7  -2   2      295.51      276.30     12.33 o
  -6  -2   2      267.75      270.42     10.02 o
  -5  -2   2      754.14      808.77     24.11 o
  -4  -2   2      251.14      269.56      9.40 o
  -3  -2   2     1549.08     1690.05     38.24 o
  -2  -2   2    12256.59    13316.98    430.24 o
  -1  -2   2     1513.21     1547.25     30.16 o
   0  -2   2      498.69      608.33     23.84 o
   1  -2   2      611.08      652.04     22.19 o
   2  -2   2     1937.12     2096.43     47.21 o
   3  -2   2      277.00      338.29      9.78 o
   4  -2   2     2978.08     2757.16    104.42 o
   5  -2   2      299.99      280.92      8.73 o
   6  -2   2     1376.89     1322.42     27.31 o
   7  -2   2       80.96       93.19      4.99 o
   8  -2   2      331.09      307.29     11.06 o
   9  -2   2        0.22        0.45      2.45 o
  10  -2   2      576.95      606.81     18.28 o
  11  -2   2        0.44       -6.90      4.60 o
 -12  -1   2      108.99      109.49     16.77 o
 -11  -1   2        6.15       14.14      7.23 o
 -10  -1   2      220.08      215.04     18.74 o
  -9  -1   2      223.33      217.58      7.98 o
  -8  -1   2        1.81        5.59      1.93 o
  -7  -1   2      312.48      313.32      9.31 o
  -6  -1   2        0.20        0.42      1.23 o
  -5  -1   2     2981.94     3099.18     84.44 o
  -4  -1   2     2519.68     2668.84     72.51 o
  -3  -1   2     1724.34     1841.12     48.23 o
  -2  -1   2    26477.78    26419.17    746.89 o
  -1  -1   2     1730.61     1635.50     63.79 o
   0  -1   2       43.53       35.86      0.99 o
   1  -1   2      592.48      652.24     19.60 o
   2  -1   2    13187.27    13043.96    280.96 o
   3  -1   2      214.61      226.86      8.36 o
   4  -1   2     1515.56     1477.55     34.60 o
   5  -1   2       69.37       56.87      3.74 o
   6  -1   2       29.14       31.22      3.27 o
   7  -1   2      256.42      250.70      7.61 o
   8  -1   2      764.74      755.48     17.43 o
   9  -1   2       90.40       98.25      6.36 o
  10  -1   2      116.87      115.07      6.84 o
  11  -1   2      270.55      298.89     24.00 o
 -12   0   2        4.05       13.81      7.56 o
 -11   0   2      170.67      181.83     20.71 o
 -10   0   2        2.19        3.29      4.93 o
  -9   0   2       66.30       63.82      5.43 o
  -8   0   2      248.82      238.38      8.38 o
  -7   0   2      301.42      300.89      9.24 o
  -6   0   2      150.33      163.10      5.84 o
  -5   0   2       12.85       12.99      1.90 o
  -4   0   2       71.93       68.80      3.37 o
  -3   0   2     2313.62     2457.27     63.57 o
  -2   0   2    12220.90    13138.57    337.71 o
  -1   0   2      746.92      755.05     21.33 o
   0   0   2      350.74      401.21     34.52 o
   1   0   2        6.78       12.79      0.82 o
   2   0   2    13765.80    14361.53   1274.63 o
   3   0   2     9457.23     9556.19    204.42 o
   4   0   2     1462.19     1576.01     35.16 o
   5   0   2     1957.30     2086.82     46.39 o
   6   0   2       62.01       57.02      3.58 o
   7   0   2      499.38      476.13     13.24 o
   8   0   2      118.23      131.06      6.12 o
   9   0   2      435.30      463.00     12.14 o
  10   0   2       29.16       27.62      7.89 o
  11   0   2       10.51        9.54      6.58 o
  12   0   2       47.23       69.71     13.81 o
 -11   1   2      569.81      643.48     39.79 o
 -10   1   2      140.95      127.43      7.05 o
  -9   1   2     1047.95     1049.85     26.82 o
  -8   1   2      260.14      249.83      8.89 o
  -7   1   2      632.06      630.00     16.74 o
  -6   1   2     7820.18     7649.68    196.53 o
  -5   1   2       29.02       38.52      3.13 o
  -4   1   2       30.41       48.66      3.23 o
  -3   1   2     1741.44     1672.86     44.05 o
  -2   1   2        6.41       -0.22      0.66 o
  -1   1   2     2823.22     2782.52     51.63 o
   0   1   2     4526.95     4523.24    101.95 o
   1   1   2       58.31       60.20      2.19 o
   2   1   2       98.68      126.53      4.99 o
   3   1   2      149.95      193.13      7.20 o
   4   1   2      190.94      210.19      5.97 o
   5   1   2        7.89       12.58      1.59 o
   6   1   2      117.80      136.22      5.14 o
   7   1   2      220.85      227.78      7.55 o
   8   1   2        6.15        7.85      2.32 o
   9   1   2     1060.17     1049.52     30.53 o
  10   1   2      463.79      476.12     29.92 o
  11   1   2      372.89      372.54     26.96 o
  12   1   2      100.13       98.31     15.45 o
 -11   2   2        0.08       -4.27      5.26 o
 -10   2   2       33.29       24.00      3.73 o
  -9   2   2      225.94      213.29     13.12 o
  -8   2   2      382.49      366.71     11.91 o
  -7   2   2      236.71      246.35     10.10 o
  -6   2   2      169.46      158.99      7.32 o
  -5   2   2        4.69        1.91      1.73 o
  -4   2   2      517.20      485.44     43.07 o
  -3   2   2       19.81       24.47      3.62 o
  -2   2   2       72.28       65.87      3.26 o
  -1   2   2     4512.40     4607.55    117.85 o
   0   2   2     9226.49     9027.62    229.20 o
   1   2   2    42418.54    31868.95    994.32 o
   2   2   2      906.25      422.52     18.41 o
   3   2   2     2019.58     1928.21     63.95 o
   4   2   2     1107.44     1068.13     20.94 o
   5   2   2        6.18       17.86      1.45 o
   6   2   2       97.49      116.06      6.20 o
   7   2   2       40.62       52.14      3.17 o
   8   2   2      108.06      108.46      4.80 o
   9   2   2       45.94       35.51      7.89 o
  10   2   2       11.90        9.21      5.92 o
  11   2   2        9.18       12.17      6.58 o
  12   2   2      443.43      455.73     31.24 o
 -11   3   2        0.56       -0.66      5.92 o
 -10   3   2      865.42      927.89     41.23 o
  -9   3   2        0.66        1.59      2.57 o
  -8   3   2      103.04       98.24      8.71 o
  -7   3   2     1768.47     1781.51     59.35 o
  -6   3   2       10.98       12.21      4.27 o
  -5   3   2     2172.38     2033.61     54.96 o
  -4   3   2       90.38       68.22      3.68 o
  -3   3   2      397.01      409.07     10.38 o
  -2   3   2     2482.94     2491.69     65.31 o
  -1   3   2       78.45       75.37      3.37 o
   0   3   2      811.90      857.09     22.89 o
   1   3   2       24.03       33.88      1.70 o
   2   3   2       59.07       67.00      2.66 o
   3   3   2       18.47       14.21      2.09 o
   4   3   2      179.49      178.59      7.79 o
   5   3   2      480.13      527.13     13.15 o
   6   3   2      156.71      181.39      4.86 o
   7   3   2        5.99        4.36      1.69 o
   8   3   2      269.63      252.54      9.41 o
   9   3   2       76.85       77.27     11.18 o
  10   3   2      270.71      301.19     21.70 o
  11   3   2     1113.06      959.79     50.31 o
  12   3   2      150.07      191.37     21.04 o
  13   3   2       24.33       37.81     10.85 o
 -10   4   2      133.99      133.35      9.89 o
  -9   4   2      137.26      139.36     10.68 o
  -8   4   2       40.21       37.30      9.86 o
  -7   4   2       25.55       23.37      3.83 o
  -6   4   2     1529.11     1433.28     59.19 o
  -5   4   2     1703.26     1654.49     45.88 o
  -4   4   2     1529.38     1576.84     34.83 o
  -3   4   2      723.41      752.67     28.61 o
  -2   4   2       12.35       22.80      2.43 o
  -1   4   2     3443.95     3744.57     81.20 o
   0   4   2     1750.68     1620.06     42.77 o
   1   4   2     1825.50     2081.82     45.30 o
   2   4   2     1557.87     1479.58     28.38 o
   3   4   2     2885.64     2738.37     51.22 o
   4   4   2       90.03      104.69      5.69 o
   5   4   2       87.30       60.38      5.10 o
   6   4   2      203.35      218.59     10.10 o
   7   4   2      114.00      103.12      4.53 o
   8   4   2        9.54       12.00      3.49 o
   9   4   2       19.61       19.07      6.58 o
  10   4   2       40.29       43.40      9.21 o
  11   4   2      745.81      750.34     42.09 o
  12   4   2      289.76      310.40     24.66 o
  13   4   2       40.13       46.36     11.51 o
 -10   5   2      239.63      249.69     19.19 o
  -9   5   2        9.93        8.46      3.79 o
  -8   5   2       42.42       37.61      4.96 o
  -7   5   2      221.63      239.70     16.44 o
  -6   5   2     1918.35     1844.06     51.70 o
  -5   5   2       61.54       71.90      6.58 o
  -4   5   2      334.68      336.57     12.42 o
  -3   5   2     1939.63     2031.87     44.25 o
  -2   5   2       87.13      103.23      3.00 o
  -1   5   2      140.29      206.32      7.09 o
   0   5   2       37.25       31.02      2.67 o
   1   5   2      221.77      248.57      7.05 o
   2   5   2     5875.51     6161.35    114.44 o
   3   5   2      165.93      161.79      4.23 o
   4   5   2      233.99      265.84     17.43 o
   5   5   2     1904.47     1852.84     99.46 o
   6   5   2       77.71       70.20     11.18 o
   7   5   2      443.57      383.81     15.57 o
   8   5   2       89.40       80.32      7.21 o
   9   5   2        4.87        6.41      3.26 o
  10   5   2     1957.50     1938.33     86.81 o
  11   5   2        0.06        2.30      5.59 o
  12   5   2       72.57       86.15     14.14 o
  13   5   2      143.98      146.65     19.40 o
  -9   6   2       56.74       56.82      6.87 o
  -8   6   2      526.18      574.76     31.24 o
  -7   6   2        0.00       -3.77      2.67 o
  -6   6   2      651.18      653.34     22.03 o
  -5   6   2     1114.14     1087.66     32.64 o
  -4   6   2      778.98      753.25     23.68 o
  -3   6   2      310.42      288.05      7.96 o
  -2   6   2       36.71       50.49      2.85 o
  -1   6   2        2.19        5.54      4.95 o
   0   6   2      840.37      954.83     26.96 o
   1   6   2      730.77      786.60     18.94 o
   2   6   2     1518.10     1533.09     30.14 o
   3   6   2        5.29        7.00      1.21 o
   4   6   2      119.88      100.55      3.85 o
   5   6   2      569.35      753.21     36.33 o
   6   6   2      737.27      705.26     24.17 o
   7   6   2      138.44      129.95      8.38 o
   8   6   2        8.99       13.82      6.58 o
   9   6   2      414.00      431.30     18.22 o
  10   6   2        2.60        8.88      3.83 o
  11   6   2       48.03       33.54      9.21 o
  12   6   2      653.97      632.63     38.47 o
  13   6   2      106.77       93.71     15.13 o
  -8   7   2       28.46       43.55      6.13 o
  -7   7   2       20.53       31.26      5.20 o
  -6   7   2      210.62      205.23     10.39 o
  -5   7   2      165.90      144.53     14.63 o
  -4   7   2       41.50       44.20      5.05 o
  -3   7   2     2335.92     2335.45     63.91 o
  -2   7   2      761.32      728.92     25.59 o
  -1   7   2      411.62      485.71     13.03 o
   0   7   2        4.74        3.40      1.33 o
   1   7   2      171.14      159.33      6.73 o
   2   7   2      258.67      246.47      8.54 o
   3   7   2      595.19      544.59     12.20 o
   4   7   2     1409.91     1502.28     35.04 o
   5   7   2        0.02        2.22      1.72 o
   6   7   2     3011.86     2983.29     85.42 o
   7   7   2       32.74       30.88      4.87 o
   8   7   2     1030.30      990.04     33.36 o
   9   7   2     1145.17     1087.05     36.84 o
  10   7   2      560.03      490.10     21.02 o
  11   7   2       26.46       41.10      9.86 o
  12   7   2      161.11      166.05     19.73 o
  13   7   2       19.53       40.44     10.85 o
  -8   8   2       14.55       25.64      5.10 o
  -7   8   2        2.93        7.14      3.79 o
  -6   8   2        0.24       -3.12      2.67 o
  -5   8   2       32.21       29.35      4.82 o
  -4   8   2        7.25        6.14      3.13 o
  -3   8   2      785.88      776.64     24.97 o
  -2   8   2     4382.37     4162.92    110.28 o
  -1   8   2      162.13      158.15      6.38 o
   0   8   2      343.04      338.79     10.06 o
   1   8   2     2246.74     2477.32     66.24 o
   2   8   2       15.81       15.07      2.21 o
   3   8   2      145.72      172.17      5.51 o
   4   8   2      578.80      589.30     15.77 o
   5   8   2      330.76      386.82     11.17 o
   6   8   2      147.50      115.67     15.78 o
   7   8   2      376.85      389.69     20.06 o
   8   8   2      431.94      471.44     19.39 o
   9   8   2      366.18      381.48     17.42 o
  10   8   2       17.60       12.79      4.40 o
  11   8   2       14.55       12.93      4.99 o
  12   8   2       77.15       48.01     11.51 o
  13   8   2      496.33      521.49     35.51 o
  -7   9   2      798.78      838.65     39.29 o
  -6   9   2       77.27       71.28      8.22 o
  -5   9   2      240.12      251.20     12.36 o
  -4   9   2      312.97      321.70     21.87 o
  -3   9   2       11.00       21.62      4.19 o
  -2   9   2      425.94      471.52     17.06 o
  -1   9   2        0.09        1.81      2.33 o
   0   9   2       24.26       24.32      2.97 o
   1   9   2      705.02      744.34     19.07 o
   2   9   2      201.24      193.62      6.49 o
   3   9   2       12.82       12.28      1.96 o
   4   9   2      350.98      339.32     10.69 o
   5   9   2      689.25      714.15     18.82 o
   6   9   2      290.57      292.43     16.77 o
   7   9   2      863.12      896.27     31.57 o
   8   9   2      309.10      294.64     14.64 o
   9   9   2      440.82      382.98     17.78 o
  10   9   2      375.62      393.78     18.71 o
  11   9   2        0.12       -0.59      3.40 o
  12   9   2       89.73       99.22     10.79 o
  -6  10   2       70.15       75.21     16.28 o
  -5  10   2       17.28       12.47      4.26 o
  -4  10   2      619.05      623.75     22.73 o
  -3  10   2      607.99      582.20     21.12 o
  -2  10   2       33.20       31.99      4.87 o
  -1  10   2        0.07       -2.95      1.97 o
   0  10   2      242.99      263.80     11.46 o
   1  10   2       53.58       58.52      4.41 o
   2  10   2      573.35      565.52     15.69 o
   3  10   2     1143.45     1193.80     25.50 o
   4  10   2      338.46      335.50     19.74 o
   5  10   2     1045.38      947.63     68.23 o
   6  10   2      259.62      253.74     13.25 o
   7  10   2      258.01      273.45     13.94 o
   8  10   2      567.27      562.66     27.29 o
   9  10   2       72.06       83.19      8.84 o
  10  10   2        4.66        9.92      4.40 o
  11  10   2        4.11       13.34      5.75 o
  12  10   2       47.96       45.29      7.67 o
  -5  11   2       29.03       36.14      8.22 o
  -4  11   2       73.16       67.69      7.56 o
  -3  11   2     1466.64     1490.45     45.40 o
  -2  11   2      331.78      313.49     14.13 o
  -1  11   2        0.95       -0.57      3.12 o
   0  11   2      641.34      635.90     21.59 o
   1  11   2      957.42      883.23     25.51 o
   2  11   2      956.03      947.53     21.39 o
   3  11   2      822.95      781.64     18.23 o
   4  11   2       27.31       24.66      3.28 o
   5  11   2        9.12       16.58      4.40 o
   6  11   2        6.04        3.13      3.78 o
   7  11   2      290.35      308.93     15.45 o
   8  11   2      494.96      524.25     22.32 o
   9  11   2      211.62      204.43     13.69 o
  10  11   2      176.06      188.65     20.39 o
  11  11   2      134.81      118.70     11.63 o
  12  11   2        6.88        6.47      6.58 o
  -4  12   2      150.76      135.60     15.62 o
  -3  12   2       58.24       55.92      6.83 o
  -2  12   2      423.74      425.36     17.73 o
  -1  12   2      317.86      314.29     14.03 o
   0  12   2        0.00       -1.71      2.90 o
   1  12   2       25.86       26.15      4.60 o
   2  12   2      848.45      844.23     19.94 o
   3  12   2        1.16        0.86      1.95 o
   4  12   2      821.56      828.59     30.22 o
   5  12   2        2.11        1.82      3.62 o
   6  12   2       26.03       26.85      5.69 o
   7  12   2      200.63      201.22     12.55 o
   8  12   2      774.87      817.76     64.28 o
   9  12   2      528.46      539.12     23.60 o
  10  12   2       22.92       23.84      6.39 o
  11  12   2      387.85      396.34     20.44 o
  -2  13   2      426.56      466.01     22.69 o
  -1  13   2        1.34        0.97      3.62 o
   0  13   2        2.04        0.60      3.23 o
   1  13   2        3.68        5.52      3.40 o
   2  13   2      224.68      225.33      9.46 o
   3  13   2        2.02        5.63      2.82 o
   4  13   2       34.94       38.75      5.24 o
   5  13   2       13.99       16.44      5.35 o
   6  13   2       66.43       66.48      9.54 o
   7  13   2      115.20      122.41     11.27 o
   8  13   2       34.97       44.79     17.59 o
   9  13   2     1059.79     1143.88     41.38 o
  10  13   2       12.89       11.49      5.29 o
  -1  14   2       12.44       10.40      4.49 o
   0  14   2       71.88       65.99      7.25 o
   1  14   2      217.81      234.48     10.49 o
   2  14   2       68.04       70.84      7.34 o
   3  14   2      678.73      592.84     35.18 o
   4  14   2      133.64      141.74     11.70 o
   5  14   2       40.40       34.70      5.22 o
   6  14   2      128.22      120.79     11.39 o
   7  14   2      296.75      357.70     18.47 o
   8  14   2      127.08      145.89     13.01 o
   9  14   2       18.83       13.53      6.25 o
   2  15   2        1.99       16.44      7.89 o
   3  15   2       21.50       32.55      9.86 o
   4  15   2       56.01       80.89     13.81 o
   5  15   2      225.80      220.59     14.96 o
   6  15   2      104.08      107.61      9.17 o
   7  15   2       16.01       20.31      6.55 o
  -6 -13   3        0.20       -4.27      6.90 o
  -5 -13   3       83.59      116.40     17.76 o
  -4 -13   3      244.05      285.74     24.99 o
  -3 -13   3      166.28      179.57     13.19 o
  -2 -13   3       58.59       71.96      6.82 o
  -1 -13   3        3.01       -1.97      5.59 o
  -8 -12   3       37.46       31.89     10.52 o
  -7 -12   3       68.68       66.75     12.82 o
  -6 -12   3       92.65      100.62     15.78 o
  -5 -12   3      306.50      333.41     25.98 o
  -4 -12   3       24.19       31.24     10.19 o
  -3 -12   3       22.52       27.74      5.83 o
  -2 -12   3      367.62      353.80     13.25 o
  -1 -12   3        1.29        0.72      3.02 o
   0 -12   3       13.50        9.21      6.58 o
   1 -12   3      391.20      413.64     25.32 o
  -9 -11   3        2.08        8.88      7.56 o
  -8 -11   3        0.93       -6.41      4.27 o
  -7 -11   3      144.27      165.39     19.07 o
  -6 -11   3      143.62      143.69     17.43 o
  -5 -11   3       96.54       95.68     14.14 o
  -4 -11   3      748.00      817.36     29.31 o
  -3 -11   3        9.88       13.02      4.66 o
  -2 -11   3       32.79       42.75      7.89 o
  -1 -11   3       23.22       20.95      4.80 o
   0 -11   3      101.67       98.26      7.11 o
   1 -11   3       63.88       55.24      9.54 o
   2 -11   3      151.46      136.46     14.80 o
   3 -11   3      185.11      203.53     17.10 o
 -10 -10   3      554.34      605.34     36.17 o
  -9 -10   3       17.26       11.15      4.66 o
  -8 -10   3        1.35        2.47      3.60 o
  -7 -10   3       81.41       95.60     16.11 o
  -6 -10   3      209.71      228.35     13.15 o
  -5 -10   3      287.23      301.85     22.36 o
  -4 -10   3       77.42       68.72     13.32 o
  -3 -10   3     1683.48     1753.65     53.88 o
  -2 -10   3        5.85       10.82      6.90 o
  -1 -10   3       13.35       11.27      3.95 o
   0 -10   3      266.28      261.17     12.80 o
   1 -10   3       53.80       57.58      5.41 o
   2 -10   3       12.24        9.54      5.92 o
   3 -10   3        0.63       -6.90      4.60 o
   4 -10   3       81.25       74.64     11.18 o
   5 -10   3       51.03       44.39      9.54 o
 -11  -9   3       31.41       42.42     10.52 o
 -10  -9   3       72.21       82.20     13.48 o
  -9  -9   3        6.14       10.40      7.40 o
  -8  -9   3      350.83      371.79     19.24 o
  -7  -9   3        0.21       -1.84      2.67 o
  -6  -9   3      233.42      228.26      9.77 o
  -5  -9   3        0.11        2.02      2.57 o
  -4  -9   3      285.73      284.68      9.35 o
  -3  -9   3      721.63      767.90     21.68 o
  -2  -9   3        1.01        0.88      3.08 o
  -1  -9   3     1630.89     1588.43     48.55 o
   0  -9   3      677.59      676.19     23.97 o
   1  -9   3      188.90      188.30     10.35 o
   2  -9   3        6.69       10.62      3.35 o
   3  -9   3      129.36      107.19     12.17 o
   4  -9   3      324.54      336.70     21.37 o
   5  -9   3      116.40      101.60     12.49 o
   6  -9   3      323.84      356.76     23.35 o
 -11  -8   3      537.21      628.35     37.48 o
 -10  -8   3      129.18      113.11     14.80 o
  -9  -8   3       47.27       47.68      9.54 o
  -8  -8   3      489.94      527.93     28.28 o
  -7  -8   3      461.13      478.21     18.94 o
  -6  -8   3       92.71       89.55      7.66 o
  -5  -8   3      989.71      940.93     24.60 o
  -4  -8   3      377.12      369.10     10.53 o
  -3  -8   3       38.31       46.78      3.69 o
  -2  -8   3       44.47       52.42      5.13 o
  -1  -8   3        1.94        0.01      1.98 o
   0  -8   3     1447.86     1377.56     34.99 o
   1  -8   3       70.55       84.51      8.22 o
   2  -8   3      116.07      105.67     23.02 o
   3  -8   3       24.90       29.55      4.00 o
   4  -8   3      109.94       90.09     11.18 o
   5  -8   3      182.03      170.32     14.47 o
   6  -8   3      217.63      229.84     17.10 o
   7  -8   3      317.78      314.34     21.37 o
 -11  -7   3        0.97       -1.97      5.26 o
 -10  -7   3       19.61       23.67      7.56 o
  -9  -7   3      470.47      464.28     28.28 o
  -8  -7   3        1.61        3.29      3.26 o
  -7  -7   3      732.92      709.23     25.11 o
  -6  -7   3      922.65      959.32     31.26 o
  -5  -7   3      105.91      110.85      6.10 o
  -4  -7   3     1388.64     1425.65     30.35 o
  -3  -7   3       18.48       18.71      2.49 o
  -2  -7   3      479.98      449.10     11.51 o
  -1  -7   3     1000.87     1003.11     27.69 o
   0  -7   3     1943.94     2040.46     59.82 o
   1  -7   3      735.25      714.90     54.42 o
   2  -7   3      998.52     1001.89     32.07 o
   3  -7   3      464.41      478.66     15.37 o
   4  -7   3       18.00       16.66      3.30 o
   5  -7   3       72.16       83.19      7.77 o
   6  -7   3        9.68       10.19      3.79 o
   7  -7   3      226.67      247.78     13.23 o
   8  -7   3        8.82        6.25      5.92 o
 -12  -6   3      120.24      126.26     16.77 o
 -11  -6   3      121.95      101.93     14.47 o
 -10  -6   3        4.88        9.21      5.59 o
  -9  -6   3       18.21       17.43      6.25 o
  -8  -6   3       25.53       18.08      6.25 o
  -7  -6   3        5.61        2.14      2.79 o
  -6  -6   3      400.24      360.51     15.95 o
  -5  -6   3       81.48       61.41      4.55 o
  -4  -6   3       40.10       63.08      3.93 o
  -3  -6   3      210.71      210.44      6.60 o
  -2  -6   3      165.04      170.22      6.76 o
  -1  -6   3      427.35      429.56     12.52 o
   0  -6   3      130.44      138.84      7.90 o
   1  -6   3     2052.00     1992.28     57.99 o
   2  -6   3      429.13      415.13     18.41 o
   3  -6   3     1319.03     1245.81     51.29 o
   4  -6   3      134.88      127.91      5.94 o
   5  -6   3       18.09        0.95      2.26 o
   6  -6   3      307.94      344.67     16.44 o
   7  -6   3      354.11      362.86     16.02 o
   8  -6   3        4.99        7.08      3.93 o
 -12  -5   3        4.23       -1.97      6.25 o
 -11  -5   3       73.87       74.97     12.82 o
 -10  -5   3      140.86      149.28     17.10 o
  -9  -5   3        0.25        0.00      4.27 o
  -8  -5   3      295.59      279.49     19.40 o
  -7  -5   3     1846.25     1867.59     53.32 o
  -6  -5   3        2.00        1.80      1.67 o
  -5  -5   3     3230.29     3123.28     70.50 o
  -4  -5   3      160.96      160.54      6.20 o
  -3  -5   3     1714.38     1859.69     37.58 o
  -2  -5   3       11.68       20.64      2.66 o
  -1  -5   3      358.50      438.67     10.51 o
   0  -5   3       34.77       30.72      3.95 o
   1  -5   3     1409.39     1459.18     43.39 o
   2  -5   3       79.37      103.67      6.93 o
   3  -5   3      453.05      421.98     12.95 o
   4  -5   3       76.16       88.73      4.95 o
   5  -5   3        1.26        2.38      2.21 o
   6  -5   3      369.11      334.86     11.28 o
   7  -5   3       44.50       49.85      8.88 o
   8  -5   3      146.55      148.80      8.82 o
   9  -5   3        8.37       11.10      4.17 o
 -12  -4   3        2.10        1.32      4.93 o
 -11  -4   3        7.99        5.26      5.59 o
 -10  -4   3        1.78        0.00      4.27 o
  -9  -4   3       50.68       48.99      9.21 o
  -8  -4   3      313.24      274.23     19.07 o
  -7  -4   3       20.85       17.10      3.04 o
  -6  -4   3        0.25        1.48      1.97 o
  -5  -4   3       71.20       79.32      6.03 o
  -4  -4   3      184.43      188.11      6.63 o
  -3  -4   3     3085.69     3085.72     60.24 o
  -2  -4   3     1864.02     2080.98     45.85 o
  -1  -4   3        4.51        2.01      1.04 o
   0  -4   3     3611.68     3546.23    227.70 o
   1  -4   3     1927.08     1995.59     57.13 o
   2  -4   3       43.74       15.79      3.16 o
   3  -4   3       22.68       26.22      3.97 o
   4  -4   3       59.56       91.89      5.67 o
   5  -4   3      800.41      752.66     19.67 o
   6  -4   3       95.34      103.98      8.22 o
   7  -4   3        1.57        3.46      2.32 o
   8  -4   3        4.43        2.02      2.64 o
   9  -4   3       70.87       89.22      7.03 o
  10  -4   3       27.12       35.59      5.09 o
 -12  -3   3       85.57       92.40     15.13 o
 -11  -3   3      371.54      409.37     28.28 o
 -10  -3   3      300.20      257.79     20.39 o
  -9  -3   3      645.84      666.17     36.17 o
  -8  -3   3        0.00        0.83      2.24 o
  -7  -3   3      226.99      221.53      9.30 o
  -6  -3   3      218.68      196.03      8.20 o
  -5  -3   3       41.77       47.54      3.77 o
  -4  -3   3     3619.82     3693.94    103.25 o
  -3  -3   3        2.01        3.17      2.30 o
  -2  -3   3      120.08      146.62      4.37 o
  -1  -3   3       13.40       25.36      1.82 o
   0  -3   3       19.17       20.14      1.95 o
   1  -3   3      145.73      142.48     13.81 o
   2  -3   3     1592.49     1626.39     52.12 o
   3  -3   3      448.97      420.67     14.15 o
   4  -3   3      488.29      480.79     16.50 o
   5  -3   3       14.21       21.39      3.60 o
   6  -3   3        1.06        7.78      2.06 o
   7  -3   3      170.71      183.03      6.76 o
   8  -3   3       55.38       63.11      5.40 o
   9  -3   3      147.04      152.53     12.00 o
  10  -3   3       62.45       59.42      5.88 o
 -12  -2   3       11.67       10.52      7.89 o
 -11  -2   3        8.25       16.44      7.23 o
 -10  -2   3      389.79      367.94     25.65 o
  -9  -2   3       89.97       94.37     12.49 o
  -8  -2   3     1033.37     1041.01     32.25 o
  -7  -2   3     1110.56     1106.20     34.03 o
  -6  -2   3        6.93        5.78      1.99 o
  -5  -2   3       55.69       54.50      4.77 o
  -4  -2   3    13673.98    13844.74    296.06 o
  -3  -2   3     3639.77     3815.93    102.65 o
  -2  -2   3      634.81      527.93     11.48 o
  -1  -2   3       95.80      121.70      3.44 o
   0  -2   3      316.43      325.64      8.68 o
   1  -2   3      507.76      399.22     13.76 o
   2  -2   3     1918.23     2170.99    114.43 o
   3  -2   3      297.06      270.91     10.95 o
   4  -2   3     1218.67     1283.20     55.08 o
   5  -2   3      858.90      917.19     19.66 o
   6  -2   3        1.12        3.09      1.71 o
   7  -2   3      963.39      927.04     20.63 o
   8  -2   3        0.07        3.12      2.09 o
   9  -2   3      151.45      141.69      7.40 o
  10  -2   3      110.41      110.69      7.31 o
  11  -2   3      121.66      110.81     16.44 o
 -12  -1   3       88.98       89.11     15.78 o
 -11  -1   3        5.30       -1.64      4.93 o
 -10  -1   3      381.05      369.58     25.98 o
  -9  -1   3      580.08      563.68     20.38 o
  -8  -1   3     1225.83     1233.86     37.64 o
  -7  -1   3      126.22      134.18      7.17 o
  -6  -1   3       53.32       54.81      4.56 o
  -5  -1   3       93.46      119.06     13.48 o
  -4  -1   3     1120.89     1217.20     49.81 o
  -3  -1   3     2411.30     2426.89    163.77 o
  -2  -1   3    11418.97    11780.48    258.54 o
  -1  -1   3      910.21      958.93     22.46 o
   0  -1   3       45.16       29.50      3.95 o
   1  -1   3     3459.29     3505.26     82.04 o
   2  -1   3      105.00      105.61      4.20 o
   3  -1   3     3350.35     3222.41     73.00 o
   4  -1   3     3061.21     3396.71    125.73 o
   5  -1   3        7.23       29.99      3.00 o
   6  -1   3      182.54      173.10      5.93 o
   7  -1   3        0.57        3.51      1.76 o
   8  -1   3     1828.54     1748.50     35.79 o
   9  -1   3       94.24       98.97      7.64 o
  10  -1   3        2.29        3.07      3.08 o
  11  -1   3      219.38      230.82     23.35 o
 -11   0   3       29.44       31.24      9.54 o
 -10   0   3        4.41        4.93      5.92 o
  -9   0   3     1209.20     1223.98     30.16 o
  -8   0   3     2206.25     2226.39     50.86 o
  -7   0   3      700.82      696.22     17.98 o
  -6   0   3      620.59      624.54     16.55 o
  -5   0   3      459.48      448.51     11.82 o
  -4   0   3        1.48        8.93      1.63 o
  -3   0   3     1789.84     1716.08     60.34 o
  -2   0   3     2783.12     3007.08     65.78 o
  -1   0   3      300.86      298.58      9.83 o
   0   0   3     4666.88     4172.92    167.36 o
   1   0   3      156.28      149.57      3.81 o
   2   0   3    13426.93    13790.75    368.96 o
   3   0   3      851.68      898.55     26.96 o
   4   0   3      377.91      387.35     13.81 o
   5   0   3      902.65     1015.33     37.11 o
   6   0   3      365.64      352.18      9.09 o
   7   0   3      290.44      300.21      8.41 o
   8   0   3       13.31       13.05      3.80 o
   9   0   3      382.78      372.82     11.97 o
  10   0   3      370.78      388.04     17.76 o
  11   0   3        1.59       -0.99      5.26 o
  12   0   3        5.54       12.17      7.89 o
 -11   1   3      245.54      256.14     22.69 o
 -10   1   3       10.77        9.55      2.87 o
  -9   1   3      494.44      521.82     15.73 o
  -8   1   3      311.18      287.84      9.77 o
  -7   1   3       80.80       84.12      4.83 o
  -6   1   3      446.96      476.01     15.09 o
  -5   1   3       16.88       15.36      2.20 o
  -4   1   3      102.92      109.43      4.76 o
  -3   1   3     2211.29     2076.50    302.34 o
  -2   1   3       73.78      102.69      6.23 o
  -1   1   3     4093.75     4225.68     91.54 o
   0   1   3      920.13      949.79     27.13 o
   1   1   3       17.34       30.65      2.02 o
   2   1   3     3643.58     3445.40     75.21 o
   3   1   3     2705.22     2778.09     76.12 o
   4   1   3       26.60        3.45      1.81 o
   5   1   3       31.66       37.81      5.59 o
   6   1   3      111.45       92.14      6.42 o
   7   1   3      391.62      351.24     10.29 o
   8   1   3        1.54        0.08      1.69 o
   9   1   3     1241.91     1191.93     40.22 o
  10   1   3       55.54       47.49      8.88 o
  11   1   3       13.23        6.57     11.34 o
  12   1   3       96.13      102.92     15.78 o
 -11   2   3       43.10       47.35     11.84 o
 -10   2   3        2.94        2.41      2.59 o
  -9   2   3      203.12      209.18      8.70 o
  -8   2   3      525.92      495.01     14.65 o
  -7   2   3      963.64      915.24     43.90 o
  -6   2   3      143.09      145.74      6.73 o
  -5   2   3      236.48      255.53      9.40 o
  -4   2   3     4372.59     4505.02    167.36 o
  -3   2   3      863.29      879.71     58.03 o
  -2   2   3        1.77        2.55      0.60 o
  -1   2   3     7321.85     7151.59    302.89 o
   0   2   3       19.40       22.07      1.31 o
   1   2   3     9423.40     9457.85    270.12 o
   2   2   3       12.27       19.04      2.20 o
   3   2   3      909.63      901.11     26.38 o
   4   2   3       45.98       63.75      4.26 o
   5   2   3       14.14       15.81      2.67 o
   6   2   3       34.06       41.70      3.38 o
   7   2   3       52.90       48.72      3.66 o
   8   2   3       67.17       66.98      4.06 o
   9   2   3      492.83      462.96     27.62 o
  10   2   3      110.69       91.08     12.82 o
  11   2   3      154.70      148.62     17.43 o
  12   2   3      164.11      178.21     20.39 o
 -10   3   3      132.98      135.89      8.74 o
  -9   3   3        0.17       -0.40      2.34 o
  -8   3   3       50.36       57.41      5.37 o
  -7   3   3       25.68       25.84      3.70 o
  -6   3   3     1264.33     1232.11     35.09 o
  -5   3   3      280.85      306.12     16.11 o
  -4   3   3      110.40      133.17      6.16 o
  -3   3   3      278.13      248.24      8.72 o
  -2   3   3      261.47      316.31     18.91 o
  -1   3   3     1301.71     1210.71     22.98 o
   0   3   3      533.37      449.02     12.67 o
   1   3   3      149.93      107.51      3.31 o
   2   3   3       26.17       16.87      1.47 o
   3   3   3     3803.16     1638.79     64.78 o
   4   3   3       15.91       13.65      2.20 o
   5   3   3       37.36       35.06      2.76 o
   6   3   3       91.93       74.43      5.63 o
   7   3   3        9.64       13.20      2.05 o
   8   3   3      222.02      204.52     15.45 o
   9   3   3        4.70        3.29      4.60 o
  10   3   3       34.23       25.32      7.23 o
  11   3   3        6.32       10.85      5.92 o
  12   3   3      174.28      171.64     20.06 o
 -10   4   3       82.14       77.67      6.48 o
  -9   4   3        5.24        9.47      3.25 o
  -8   4   3      384.00      409.91     15.66 o
  -7   4   3      206.25      211.46     14.47 o
  -6   4   3        0.18       -1.32      1.22 o
  -5   4   3     4294.04     4284.88    112.38 o
  -4   4   3      140.63      135.43      6.50 o
  -3   4   3     1123.99     1090.65     30.68 o
  -2   4   3      103.27      124.63      5.59 o
  -1   4   3      861.23      827.34     23.13 o
   0   4   3     1447.98     1768.82     46.48 o
   1   4   3      506.82      548.29     13.12 o
   2   4   3        0.56        0.66      0.61 o
   3   4   3       34.24       33.54      3.10 o
   4   4   3     1625.94     1756.77     85.82 o
   5   4   3       80.17       96.20      5.93 o
   6   4   3      655.09      712.71     36.99 o
   7   4   3       56.61       46.11      2.58 o
   8   4   3       97.06      106.20      8.43 o
   9   4   3       52.27       44.72      8.55 o
  10   4   3     2623.84     2681.11    115.08 o
  11   4   3       61.66       62.80     11.84 o
  12   4   3       71.50       68.06     13.15 o
  13   4   3        2.58        5.92      6.25 o
 -10   5   3        9.03        6.18      3.50 o
  -9   5   3      214.67      201.92     10.66 o
  -8   5   3      188.12      225.48     16.28 o
  -7   5   3      343.29      371.55     21.37 o
  -6   5   3       12.59       10.72      3.23 o
  -5   5   3      440.87      424.60     15.09 o
  -4   5   3      108.67      100.78      5.90 o
  -3   5   3        0.15        0.15      1.73 o
  -2   5   3      796.77      720.95     27.78 o
  -1   5   3      465.49      524.86     12.78 o
   0   5   3      737.03      812.37     22.66 o
   1   5   3      123.62      132.01      4.46 o
   2   5   3        5.87       21.18      2.04 o
   3   5   3       97.77      103.60      3.08 o
   4   5   3      134.20      108.86      5.35 o
   5   5   3       20.54       21.36      7.56 o
   6   5   3       40.51       52.89      5.33 o
   7   5   3       94.02       88.76     11.67 o
   8   5   3      109.87      112.28     11.02 o
   9   5   3        0.20       -2.96      3.45 o
  10   5   3       67.37       84.50     12.49 o
  11   5   3       80.21       67.73     12.17 o
  12   5   3      869.25      873.32     48.01 o
  13   5   3      208.84      190.38     21.70 o
  -9   6   3      177.87      193.11     11.09 o
  -8   6   3       78.05       75.54      8.06 o
  -7   6   3      161.88      146.38      8.99 o
  -6   6   3      153.29      141.88      8.10 o
  -5   6   3     2223.78     2243.48     61.92 o
  -4   6   3      208.22      208.74     19.24 o
  -3   6   3      190.04      149.72     13.48 o
  -2   6   3       95.68      121.28      6.13 o
  -1   6   3      227.86      238.87      6.98 o
   0   6   3        5.50       16.97      2.47 o
   1   6   3     2094.00     2316.10     51.10 o
   2   6   3      540.34      567.30     13.94 o
   3   6   3      121.76      109.84      3.49 o
   4   6   3     2824.47     2976.37     56.31 o
   5   6   3        4.81        1.86      2.47 o
   6   6   3     2084.11     2145.98     62.76 o
   7   6   3      530.31      565.39     20.91 o
   8   6   3       52.77       55.55      6.28 o
   9   6   3      622.58      576.50     22.52 o
  10   6   3       13.81       16.37      7.23 o
  11   6   3       55.79       56.56     11.51 o
  12   6   3      536.03      487.62     32.22 o
  13   6   3       38.53       60.83     12.49 o
  -8   7   3      118.61      125.62      9.40 o
  -7   7   3       15.88       20.33      4.42 o
  -6   7   3      240.71      222.33     10.90 o
  -5   7   3        2.16        4.88      5.92 o
  -4   7   3      379.45      368.65     21.70 o
  -3   7   3      184.71      185.23      8.70 o
  -2   7   3     1317.68     1327.41     39.46 o
  -1   7   3        3.03        6.08      1.55 o
   0   7   3      268.56      287.29     11.02 o
   1   7   3      199.12      187.96      7.30 o
   2   7   3       84.15       67.88      7.78 o
   3   7   3      136.20      224.90      6.01 o
   4   7   3      245.46      271.74      6.76 o
   5   7   3      341.22      381.46     18.41 o
   6   7   3       23.48       23.57      4.19 o
   7   7   3       83.10       91.63     13.81 o
   8   7   3        2.62        0.21      2.53 o
   9   7   3       43.92       37.46      5.80 o
  10   7   3      412.31      410.18     41.76 o
  11   7   3     1193.21     1106.64     38.90 o
  12   7   3        0.26       -4.60      4.60 o
  13   7   3      767.43      712.86     43.07 o
  -8   8   3        7.30        6.57      4.06 o
  -7   8   3      145.16      161.27     10.19 o
  -6   8   3      165.91      165.68     10.02 o
  -5   8   3       47.40       42.91      5.33 o
  -4   8   3     1093.52     1036.14     31.81 o
  -3   8   3       18.03       18.61      3.55 o
  -2   8   3        0.02       -3.30      2.20 o
  -1   8   3       49.24       51.36      3.52 o
   0   8   3      293.42      299.95      8.97 o
   1   8   3      139.26      102.81     10.52 o
   2   8   3       65.69       59.71      3.68 o
   3   8   3      752.81      818.75     17.75 o
   4   8   3      404.73      367.13     11.16 o
   5   8   3     5119.06     5196.07    113.76 o
   6   8   3       66.37       67.89      6.74 o
   7   8   3      313.44      329.92     14.98 o
   8   8   3      737.29      747.89     27.18 o
   9   8   3      224.09      197.76     11.85 o
  10   8   3      423.79      422.89     19.40 o
  11   8   3        0.11       -2.96      3.08 o
  12   8   3        0.59       -6.90      4.60 o
  13   8   3       86.82       97.00     16.11 o
  -7   9   3      501.54      549.77     29.26 o
  -6   9   3      291.61      312.95     14.33 o
  -5   9   3       24.05       35.42      5.75 o
  -4   9   3        0.98        0.74      2.76 o
  -3   9   3      655.26      631.93     21.48 o
  -2   9   3        0.99        0.63      2.61 o
  -1   9   3       84.52       78.18      5.90 o
   0   9   3      461.20      474.65     13.22 o
   1   9   3       44.34       39.10      4.06 o
   2   9   3      300.23      259.11      8.51 o
   3   9   3      413.84      428.92     10.74 o
   4   9   3      419.65      398.61      9.95 o
   5   9   3      384.06      379.88     16.27 o
   6   9   3     1120.15     1154.96     37.66 o
   7   9   3      215.61      197.60     12.00 o
   8   9   3      355.74      381.88     17.43 o
   9   9   3       58.66       41.97      6.39 o
  10   9   3       67.39       67.71     12.00 o
  11   9   3        8.11        9.54      4.42 o
  12   9   3      263.54      282.70     16.61 o
  -6  10   3      191.68      215.15     21.04 o
  -5  10   3      140.26      139.22     18.91 o
  -4  10   3        1.33        1.51      4.27 o
  -3  10   3      202.53      196.98     16.60 o
  -2  10   3        0.27       -0.99      2.56 o
  -1  10   3     2377.77     2272.08     63.09 o
   0  10   3     2547.32     2386.93     65.41 o
   1  10   3        0.76       -0.90      1.88 o
   2  10   3      220.46      204.65      8.80 o
   3  10   3      254.52      249.27      8.59 o
   4  10   3      592.88      606.61     14.31 o
   5  10   3      559.76      501.07     20.22 o
   6  10   3      998.57      975.40     56.39 o
   7  10   3       54.48       60.71      7.32 o
   8  10   3        0.23        0.80      3.08 o
   9  10   3     1304.65     1285.39     43.57 o
  10  10   3       10.81       12.08      4.76 o
  11  10   3       87.78       81.11      9.52 o
  12  10   3       14.13       11.27      6.25 o
  -5  11   3      304.08      316.97     15.26 o
  -4  11   3        1.76        5.86      3.63 o
  -3  11   3       62.21       58.02      6.37 o
  -2  11   3      341.67      323.00     13.90 o
  -1  11   3      189.68      190.98     10.69 o
   0  11   3      144.15      146.53      8.28 o
   1  11   3       83.24       93.06      6.93 o
   2  11   3      262.89      240.92     10.30 o
   3  11   3      424.01      389.59     10.74 o
   4  11   3      153.28      131.83      5.65 o
   5  11   3      110.10      126.71     10.22 o
   6  11   3      214.35      206.39     12.09 o
   7  11   3      498.36      469.05     20.34 o
   8  11   3       17.67       14.42     12.33 o
   9  11   3       13.85       14.95      5.75 o
  10  11   3       20.05       21.12      5.57 o
  11  11   3      283.51      308.09     17.32 o
  12  11   3       23.88       28.77      6.86 o
  -4  12   3      261.67      294.77     14.56 o
  -3  12   3        6.25        6.80      3.70 o
  -2  12   3      242.07      229.03     11.70 o
  -1  12   3      510.71      512.93     19.33 o
   0  12   3       13.78       15.83      3.83 o
   1  12   3      237.08      234.58     12.49 o
   2  12   3        0.01        2.53      2.21 o
   3  12   3       10.90       17.89      2.93 o
   4  12   3      205.36      186.15     12.26 o
   5  12   3       52.10       58.11      7.30 o
   6  12   3       88.81       90.41      9.27 o
   7  12   3        0.26       -2.01      3.37 o
   8  12   3       38.65       49.97      7.55 o
   9  12   3      203.81      177.38     13.83 o
  10  12   3       64.40       73.33      9.30 o
  11  12   3       20.26       15.60      5.93 o
  -3  13   3      259.20      281.65     14.51 o
  -2  13   3        7.91        9.41      4.02 o
  -1  13   3      133.74      131.27      9.63 o
   0  13   3      113.62      122.77      9.08 o
   1  13   3      299.77      289.62     12.96 o
   2  13   3        0.11        0.38      2.43 o
   3  13   3      309.67      305.24      9.61 o
   4  13   3       39.95       45.34     11.67 o
   5  13   3        0.11        1.25      3.46 o
   6  13   3       70.98       65.94      8.33 o
   7  13   3        1.16        1.76      3.93 o
   8  13   3       70.35       68.23      8.56 o
   9  13   3       59.54       78.28      9.88 o
  10  13   3      782.52      841.96     33.44 o
  -1  14   3        6.83        2.71      3.83 o
   0  14   3       13.65       14.62      4.40 o
   1  14   3       37.79       43.79      8.71 o
   2  14   3       46.63       41.55      4.77 o
   3  14   3       63.58       51.62     11.18 o
   4  14   3       44.54       40.77      9.86 o
   5  14   3      213.30      205.19     13.93 o
   6  14   3      193.99      195.37     18.74 o
   7  14   3       27.20       30.24      6.50 o
   8  14   3        3.98        1.25      4.40 o
   9  14   3      246.91      254.38     16.28 o
   1  15   3      109.46      105.51     11.32 o
   2  15   3       94.32      116.73     16.44 o
   3  15   3       30.07       27.95      9.54 o
   4  15   3        2.73        5.26      6.25 o
   5  15   3      251.37      252.20     22.36 o
   6  15   3       83.04       85.98     10.34 o
   7  15   3      113.82      123.10     12.08 o
   8  15   3        2.60       -3.37      4.06 o
  -7 -12   4      133.42      141.39     19.07 o
  -6 -12   4      123.54      128.89     18.41 o
  -5 -12   4      191.89      202.22     23.35 o
  -4 -12   4      110.18      115.12     10.85 o
  -3 -12   4        3.61        8.49      4.48 o
  -2 -12   4       54.84       57.85      7.78 o
  -1 -12   4      166.61      165.63      9.97 o
   0 -12   4      118.84      125.93     15.13 o
  -8 -11   4       25.65       43.73     11.18 o
  -7 -11   4        0.05       -3.62      5.92 o
  -6 -11   4       23.85       34.20     10.19 o
  -5 -11   4      220.08      228.19     20.71 o
  -4 -11   4        1.17        3.49      3.83 o
  -3 -11   4     1077.31     1137.62     38.62 o
  -2 -11   4       43.82       49.02     11.51 o
  -1 -11   4      144.01      129.31     27.46 o
   0 -11   4       82.87       87.85     12.82 o
   1 -11   4        3.81       11.18      6.25 o
   2 -11   4       12.26        4.27      6.25 o
  -9 -10   4       16.82       25.32      9.86 o
  -8 -10   4      183.85      180.19     19.73 o
  -7 -10   4       56.80       50.97     10.85 o
  -6 -10   4       60.47       48.99     10.52 o
  -5 -10   4      457.34      502.90     20.64 o
  -4 -10   4       38.23       35.71      6.25 o
  -3 -10   4      170.53      147.29     10.09 o
  -2 -10   4      138.49      123.66     10.03 o
  -1 -10   4      576.70      570.43     24.17 o
   0 -10   4        6.19        4.25      3.63 o
   1 -10   4       14.60       19.57      6.90 o
   2 -10   4      502.98      470.53     27.29 o
   3 -10   4       35.84       21.70      7.23 o
   4 -10   4      655.57      731.27     38.14 o
 -10  -9   4      170.62      178.56     24.83 o
  -9  -9   4      133.45      152.24     12.44 o
  -8  -9   4      567.63      601.49     24.62 o
  -7  -9   4      543.91      511.63     31.57 o
  -6  -9   4       24.70       23.02      7.89 o
  -5  -9   4        9.08       10.25      3.79 o
  -4  -9   4      644.30      642.91     27.78 o
  -3  -9   4        3.47        2.81      3.40 o
  -2  -9   4       37.05       30.47      8.06 o
  -1  -9   4       14.49       15.14      5.92 o
   0  -9   4       25.43       23.59      4.73 o
   1  -9   4      720.68      693.53     25.26 o
   2  -9   4        0.11        2.12      3.63 o
   3  -9   4      113.74      109.49     13.15 o
   4  -9   4        8.27       -0.66      4.93 o
   5  -9   4      135.91      129.55     14.47 o
 -11  -8   4        0.08       -4.93      5.26 o
 -10  -8   4        5.73        1.97      5.26 o
  -9  -8   4      412.16      451.46     28.28 o
  -8  -8   4        3.72       12.17      5.92 o
  -7  -8   4        0.85        1.28      2.64 o
  -6  -8   4      564.96      594.30     18.22 o
  -5  -8   4       22.34       19.68      2.90 o
  -4  -8   4        0.01        0.65      2.27 o
  -3  -8   4       10.16        5.57      3.55 o
  -2  -8   4     1451.40     1468.83     45.59 o
  -1  -8   4      339.48      335.77     14.77 o
   0  -8   4      231.66      226.80     12.49 o
   1  -8   4       17.80       21.28      4.58 o
   2  -8   4       72.90       97.32      8.37 o
   3  -8   4      747.05      727.12     34.20 o
   4  -8   4      220.23      222.93     16.77 o
   5  -8   4       75.84       60.50      9.86 o
   6  -8   4       59.85       63.79     10.52 o
 -11  -7   4       36.71       43.07     10.85 o
 -10  -7   4        6.92        6.90      6.25 o
  -9  -7   4       90.13       95.68     12.82 o
  -8  -7   4       56.51       55.90      9.86 o
  -7  -7   4       18.23       26.00      4.49 o
  -6  -7   4       43.72       38.30      4.30 o
  -5  -7   4       41.97       37.23      6.05 o
  -4  -7   4        3.23        1.19      1.80 o
  -3  -7   4      232.33      211.89      7.06 o
  -2  -7   4      230.65      235.26      7.38 o
  -1  -7   4      488.12      497.89     18.86 o
   0  -7   4      309.26      324.21     14.21 o
   1  -7   4     1377.48     1284.35     65.27 o
   2  -7   4      174.87      180.30     24.66 o
   3  -7   4      200.81      185.90     10.26 o
   4  -7   4      117.94      121.70      7.51 o
   5  -7   4      183.94      190.05     15.13 o
   6  -7   4        0.56        1.64      4.93 o
   7  -7   4       15.19       10.19      5.92 o
 -11  -6   4       25.54       30.58      9.21 o
 -10  -6   4      202.07      218.33     18.08 o
  -9  -6   4      104.21      116.73     14.14 o
  -8  -6   4       12.10       11.18      5.59 o
  -7  -6   4      501.53      543.19     29.26 o
  -6  -6   4      316.93      318.01     13.48 o
  -5  -6   4     1802.32     1808.30     37.62 o
  -4  -6   4      243.53      266.98      8.11 o
  -3  -6   4      334.59      343.82      9.34 o
  -2  -6   4     1049.53     1090.56     29.38 o
  -1  -6   4      600.02      625.02     17.13 o
   0  -6   4       55.09       57.26      4.21 o
   1  -6   4        6.36        4.67      2.92 o
   2  -6   4       44.48       44.64      5.52 o
   3  -6   4       72.48       72.27      6.95 o
   4  -6   4      249.50      243.55     12.09 o
   5  -6   4       37.67       41.74      5.35 o
   6  -6   4      130.71       84.50     10.52 o
   7  -6   4       84.54       86.15     10.85 o
   8  -6   4      112.33      155.53     15.45 o
 -11  -5   4       58.09       67.08     12.49 o
 -10  -5   4       66.63       63.79     11.18 o
  -9  -5   4       92.79      100.94     13.15 o
  -8  -5   4       24.67       31.57      7.56 o
  -7  -5   4      175.81      191.63      8.68 o
  -6  -5   4       11.79       14.14      4.93 o
  -5  -5   4      258.53      279.73      8.35 o
  -4  -5   4      358.37      366.28      9.69 o
  -3  -5   4        0.06        1.91      1.40 o
  -2  -5   4     1022.32     1036.17     22.50 o
  -1  -5   4      301.20      295.47      7.79 o
   0  -5   4     2040.19     2010.90     46.71 o
   1  -5   4      115.45      105.14      7.10 o
   2  -5   4       55.79       49.66      5.66 o
   3  -5   4      112.14      119.50      8.27 o
   4  -5   4        1.10       -1.57      2.83 o
   5  -5   4       83.68       69.49      6.39 o
   6  -5   4       22.39       23.51      3.58 o
   7  -5   4      218.59      169.34     13.48 o
   8  -5   4      133.29      121.66     12.82 o
   9  -5   4      529.69      585.61     30.91 o
 -11  -4   4      469.23      519.85     32.88 o
 -10  -4   4       97.52       94.04     13.48 o
  -9  -4   4        3.04        4.60      4.60 o
  -8  -4   4       54.59       49.65      8.55 o
  -7  -4   4        1.91        3.10      2.37 o
  -6  -4   4     4941.35     5087.35    137.30 o
  -5  -4   4      387.42      356.45     13.36 o
  -4  -4   4        0.03        3.36      1.76 o
  -3  -4   4       69.16       54.37      3.13 o
  -2  -4   4      250.49      245.65      6.62 o
  -1  -4   4      116.22      123.61      4.05 o
   0  -4   4     1121.39     1105.28     26.78 o
   1  -4   4       64.45       84.62     12.49 o
   2  -4   4       14.54       15.83      3.55 o
   3  -4   4      279.54      269.91     13.32 o
   4  -4   4      591.05      552.29     31.73 o
   5  -4   4       17.04        5.92      4.27 o
   6  -4   4       65.75       57.19      8.21 o
   7  -4   4       27.86       37.48      6.90 o
   8  -4   4        6.21       10.43      3.70 o
   9  -4   4       40.26       39.92      6.16 o
  10  -4   4      130.80      129.22     13.48 o
 -11  -3   4       23.36       28.61      9.21 o
 -10  -3   4       59.46       41.43      9.54 o
  -9  -3   4      100.75       83.52     11.84 o
  -8  -3   4      148.40      151.93      7.85 o
  -7  -3   4      408.28      427.66     16.28 o
  -6  -3   4      734.74      753.43     23.64 o
  -5  -3   4       38.26       41.74      4.26 o
  -4  -3   4     5047.40     5420.96    145.53 o
  -3  -3   4      103.16      112.35      5.22 o
  -2  -3   4      166.14      180.37      5.51 o
  -1  -3   4     3539.25     3513.81     67.80 o
   0  -3   4      569.54      572.70     14.65 o
   1  -3   4      249.37      289.28     11.75 o
   2  -3   4      119.54       82.57      6.41 o
   3  -3   4      352.18      335.15     13.48 o
   4  -3   4      448.80      479.11     27.78 o
   5  -3   4     1199.34     1226.66     44.06 o
   6  -3   4       47.79       68.05      5.08 o
   7  -3   4      154.33      133.11     10.37 o
   8  -3   4      221.34      209.76      8.99 o
   9  -3   4      183.17      186.87     11.51 o
  10  -3   4      345.90      408.97     17.85 o
 -11  -2   4      105.09      106.21     16.11 o
 -10  -2   4       76.23       85.16     13.15 o
  -9  -2   4        7.71       20.71      6.90 o
  -8  -2   4      391.30      407.09     15.25 o
  -7  -2   4     2026.17     1928.99     55.09 o
  -6  -2   4      348.23      411.06     14.45 o
  -5  -2   4      155.48      169.66      7.34 o
  -4  -2   4      206.53      235.12      6.48 o
  -3  -2   4     1253.70     1300.86     37.06 o
  -2  -2   4      401.27      527.47     15.67 o
  -1  -2   4        8.22        4.36      1.07 o
   0  -2   4       53.67       67.20      8.38 o
   1  -2   4      154.69      190.66      8.75 o
   2  -2   4      433.20      379.43     14.23 o
   3  -2   4      114.69      105.50      8.85 o
   4  -2   4      109.89      107.90      9.21 o
   5  -2   4      292.42      305.80     17.43 o
   6  -2   4     1375.51     1414.35     38.25 o
   7  -2   4       27.17       30.93      3.80 o
   8  -2   4      123.40      114.76      7.01 o
   9  -2   4      324.98      331.79     21.04 o
  10  -2   4      183.51      195.19     13.15 o
  11  -2   4      430.45      429.42     29.92 o
 -11  -1   4       12.36       14.80      7.56 o
 -10  -1   4       41.96       45.70     10.19 o
  -9  -1   4      276.70      274.32     12.48 o
  -8  -1   4        0.56        9.34      6.25 o
  -7  -1   4      537.79      555.12     19.03 o
  -6  -1   4      208.12      208.92      9.01 o
  -5  -1   4      918.97      898.13     26.96 o
  -4  -1   4     2137.30     2370.24     52.64 o
  -3  -1   4     1841.88     1931.83     44.39 o
  -2  -1   4      848.71      829.40     20.19 o
  -1  -1   4      398.52      375.21     10.02 o
   0  -1   4      338.56      293.32     10.86 o
   1  -1   4      216.54      246.84      9.92 o
   2  -1   4     1122.21     1299.10     30.84 o
   3  -1   4     1828.75     1896.90     44.37 o
   4  -1   4     5158.68     5232.96    140.94 o
   5  -1   4      948.44     1032.81     45.38 o
   6  -1   4        1.76       -1.38      2.43 o
   7  -1   4      214.81      231.75      8.79 o
   8  -1   4        1.92        2.25      2.35 o
   9  -1   4      121.66      128.38      7.63 o
  10  -1   4       44.20       45.07      5.83 o
  11  -1   4       50.56       58.86     12.17 o
 -11   0   4      230.08      250.55     22.69 o
 -10   0   4       61.48       62.14     11.84 o
  -9   0   4       74.42       84.65      7.48 o
  -8   0   4     1254.14     1276.41     42.91 o
  -7   0   4      522.60      513.48     18.30 o
  -6   0   4      137.57      138.70      7.27 o
  -5   0   4       13.54       22.52      3.08 o
  -4   0   4     2207.82     2337.97     62.08 o
  -3   0   4        4.78       17.74      1.83 o
  -2   0   4      114.04      116.59      5.29 o
  -1   0   4     1750.43     1809.63     50.76 o
   0   0   4      137.77      152.49     10.52 o
   1   0   4       21.78       19.79      1.15 o
   2   0   4       61.84       94.21      3.20 o
   3   0   4     3422.54     3555.33    155.53 o
   4   0   4       34.18       39.52      3.87 o
   5   0   4     2612.96     2784.63     96.34 o
   6   0   4       52.26       76.13      6.60 o
   7   0   4     1744.42     1644.36     71.22 o
   8   0   4        1.68        1.82      2.21 o
   9   0   4      889.93      886.82     59.06 o
  10   0   4      253.77      258.39     14.07 o
  11   0   4      234.87      241.67     20.71 o
  12   0   4        1.46       -2.96      5.59 o
 -11   1   4       40.58       54.91     12.82 o
 -10   1   4       82.11       85.20      6.19 o
  -9   1   4       83.03       79.64      5.57 o
  -8   1   4        4.96        2.18      2.15 o
  -7   1   4      123.51      126.66      7.22 o
  -6   1   4     1047.12     1026.88     68.72 o
  -5   1   4       65.11       50.76      3.83 o
  -4   1   4      418.10      418.53     10.86 o
  -3   1   4     9599.55    10507.10    226.35 o
  -2   1   4     2602.59     2823.02     62.11 o
  -1   1   4     1914.58     1803.96     40.40 o
   0   1   4        2.72        9.87      2.20 o
   1   1   4     3983.19     4017.62     76.82 o
   2   1   4     3468.84     3405.20     65.69 o
   3   1   4     2051.83     2008.94     45.23 o
   4   1   4     1509.42     1512.05     56.22 o
   5   1   4      355.67      302.41     11.97 o
   6   1   4      134.04      136.30      7.89 o
   7   1   4        3.34        3.49      2.12 o
   8   1   4      281.36      278.66     19.72 o
   9   1   4      357.13      376.61     14.93 o
  10   1   4       59.16       71.41      8.25 o
  11   1   4       28.68       30.25      9.37 o
  12   1   4      397.98      419.23     29.59 o
 -11   2   4       20.88       39.13     10.85 o
 -10   2   4        2.72        3.55      2.80 o
  -9   2   4        1.46       -0.09      3.47 o
  -8   2   4       56.39       52.89      4.46 o
  -7   2   4      375.84      385.38     13.82 o
  -6   2   4      556.86      547.74     24.50 o
  -5   2   4        3.91        0.82      2.14 o
  -4   2   4     1718.44     1881.43     52.49 o
  -3   2   4     1018.29     1140.66     25.97 o
  -2   2   4      195.18      146.15      4.51 o
  -1   2   4      603.57      664.28     15.71 o
   0   2   4     1004.79     1121.23     25.61 o
   1   2   4     1616.34     1487.29     41.25 o
   2   2   4       25.60       29.50      2.24 o
   3   2   4     2263.52     2284.70     63.11 o
   4   2   4      333.44      338.34     15.45 o
   5   2   4      208.41      248.88     10.10 o
   6   2   4      347.23      371.04     14.05 o
   7   2   4       28.87       42.34      5.43 o
   8   2   4     1485.57     1557.02     44.85 o
   9   2   4       84.41       95.03     12.49 o
  10   2   4      311.20      309.41     22.36 o
  11   2   4       37.33       40.78     10.52 o
  12   2   4        0.01       -2.34      4.13 o
 -10   3   4       13.25       12.89      3.43 o
  -9   3   4       41.87       47.19      4.86 o
  -8   3   4      371.32      362.15     13.93 o
  -7   3   4      506.59      503.32     17.06 o
  -6   3   4      906.48      856.78     30.58 o
  -5   3   4     1479.89     1459.16     51.79 o
  -4   3   4      955.17     1070.02     24.86 o
  -3   3   4       87.42      100.44      3.67 o
  -2   3   4      711.01      615.92     15.85 o
  -1   3   4       16.63       14.99      2.29 o
   0   3   4      468.10      439.00     10.44 o
   1   3   4     3347.78     3339.19     72.56 o
   2   3   4     5972.03     6461.66    174.10 o
   3   3   4       62.50       44.55      3.70 o
   4   3   4      510.46      596.20     19.06 o
   5   3   4       47.26       54.78      4.65 o
   6   3   4      500.64      512.54     54.58 o
   7   3   4        3.09        3.88      1.56 o
   8   3   4      136.24      113.49     13.15 o
   9   3   4        5.77        1.97      4.27 o
  10   3   4     1127.66     1116.31     54.91 o
  11   3   4       14.95       24.99      7.89 o
  12   3   4        6.74       13.15      7.23 o
 -10   4   4       32.45       42.98      5.21 o
  -9   4   4      120.00      114.70     17.10 o
  -8   4   4      673.73      685.29     22.86 o
  -7   4   4      902.32      923.73     28.45 o
  -6   4   4      590.30      635.59     29.92 o
  -5   4   4      651.99      662.95     21.54 o
  -4   4   4      195.81      202.14     14.63 o
  -3   4   4      436.68      591.83     18.01 o
  -2   4   4     1949.60     2133.50     56.60 o
  -1   4   4      336.12      400.61     10.26 o
   0   4   4      798.83      737.29     16.70 o
   1   4   4       14.82       24.56      1.88 o
   2   4   4     1440.09     1378.03     70.20 o
   3   4   4     1419.94     1711.82     47.03 o
   4   4   4     3682.10     4061.45    160.13 o
   5   4   4     2797.81     2543.08    157.83 o
   6   4   4      100.81      129.52      5.59 o
   7   4   4       16.01       21.77      2.19 o
   8   4   4      278.23      279.91     12.86 o
   9   4   4      127.30      115.74     13.48 o
  10   4   4      287.56      335.71     23.67 o
  11   4   4       87.94      104.56     15.13 o
  12   4   4        2.74        0.66      5.92 o
  13   4   4      477.37      508.34     34.52 o
  -9   5   4      144.78      158.26      9.95 o
  -8   5   4      160.93      144.59     11.34 o
  -7   5   4      482.58      429.71     75.30 o
  -6   5   4      357.99      350.85     13.43 o
  -5   5   4      395.49      390.64     14.16 o
  -4   5   4     1126.95     1056.62     43.73 o
  -3   5   4       27.86       31.55      3.26 o
  -2   5   4      101.55      114.28      5.59 o
  -1   5   4      557.77      637.68     18.71 o
   0   5   4       38.48       34.04      2.79 o
   1   5   4       43.60       27.29      2.01 o
   2   5   4      393.98      475.00     11.71 o
   3   5   4      501.61      473.72     12.39 o
   4   5   4      889.46      955.68     22.89 o
   5   5   4        0.12        1.83      2.05 o
   6   5   4      194.54      223.53     16.93 o
   7   5   4       17.40       11.92      5.43 o
   8   5   4       73.59       71.93      6.96 o
   9   5   4      170.95      159.44     10.39 o
  10   5   4      122.65      107.85     14.14 o
  11   5   4       25.77       19.07      7.23 o
  12   5   4      707.62      709.57     41.43 o
  13   5   4       15.26       22.69      8.88 o
  -9   6   4       96.42       93.88      8.43 o
  -8   6   4        4.78        2.29      3.62 o
  -7   6   4      441.77      446.34     17.03 o
  -6   6   4       30.67       34.69      4.58 o
  -5   6   4     1937.51     1917.02     53.68 o
  -4   6   4     3127.47     3122.88     83.67 o
  -3   6   4      254.16      261.56     10.20 o
  -2   6   4      183.68      191.96      8.02 o
  -1   6   4      928.36     1022.61     28.82 o
   0   6   4      250.11      259.88     12.66 o
   1   6   4       45.57       71.85      3.83 o
   2   6   4        2.67        3.98      1.25 o
   3   6   4      447.16      451.73     12.97 o
   4   6   4     3087.49     3114.80     69.44 o
   5   6   4     1446.85     1617.58     48.22 o
   6   6   4      406.32      322.19     13.59 o
   7   6   4      701.22      768.63     26.48 o
   8   6   4       66.45       59.68      6.51 o
   9   6   4        7.65        8.28      4.44 o
  10   6   4      222.17      224.94     12.76 o
  11   6   4      196.43      214.05     19.07 o
  12   6   4       49.95       35.84      9.86 o
  13   6   4       10.31       13.15      7.56 o
  -8   7   4       18.85       17.71      6.08 o
  -7   7   4       69.60       77.00      7.02 o
  -6   7   4        4.87        7.81      3.37 o
  -5   7   4     1222.88     1220.63     36.57 o
  -4   7   4      199.09      195.95      9.36 o
  -3   7   4       69.40       66.66      5.43 o
  -2   7   4        4.02       10.20      2.56 o
  -1   7   4      311.04      349.17      9.57 o
   0   7   4       95.99       96.12     10.19 o
   1   7   4      247.72      301.26     10.11 o
   2   7   4      308.76      353.94      9.78 o
   3   7   4     1370.67     1515.85     30.01 o
   4   7   4      180.13      187.73      5.08 o
   5   7   4      104.17      100.84      4.18 o
   6   7   4     2550.32     2614.10     75.77 o
   7   7   4      594.68      571.59     32.88 o
   8   7   4      900.34      858.21     29.95 o
   9   7   4       46.47       39.12      6.41 o
  10   7   4       46.44       39.95      6.28 o
  11   7   4     2224.00     2149.83     66.93 o
  12   7   4        3.65        1.64      6.25 o
  13   7   4      380.84      432.71     31.57 o
  -8   8   4       45.79       54.36      6.93 o
  -7   8   4      178.08      200.01     11.60 o
  -6   8   4      270.63      268.07     22.85 o
  -5   8   4      700.95      687.38     35.68 o
  -4   8   4        8.80        2.30      3.02 o
  -3   8   4      704.99      682.63     22.18 o
  -2   8   4        5.21        3.29      2.63 o
  -1   8   4       27.98       27.37      3.46 o
   0   8   4     1009.05      983.58     28.46 o
   1   8   4       42.94       37.67      3.37 o
   2   8   4        3.88        3.57      1.50 o
   3   8   4     1075.77     1131.04     23.38 o
   4   8   4      847.65      809.04     17.19 o
   5   8   4      779.28      779.20     16.50 o
   6   8   4      253.73      272.56     16.44 o
   7   8   4      344.75      307.88     14.30 o
   8   8   4      279.51      290.39     14.18 o
   9   8   4        4.17        2.06      3.13 o
  10   8   4       26.92       20.37      5.35 o
  11   8   4       29.87       29.01      9.54 o
  12   8   4        0.04       -4.85      3.23 o
  13   8   4      161.57      135.47     18.74 o
  -7   9   4      175.05      206.34     20.39 o
  -6   9   4       46.39       41.23      6.90 o
  -5   9   4      432.84      419.14     16.80 o
  -4   9   4      119.64      105.18      7.86 o
  -3   9   4       92.00       90.35      6.93 o
  -2   9   4      743.73      720.79     23.22 o
  -1   9   4       49.74       32.01      4.02 o
   0   9   4      427.47      460.06     28.28 o
   1   9   4      820.57      850.87     25.08 o
   2   9   4        0.18        3.01      2.73 o
   3   9   4      471.55      472.67     11.50 o
   4   9   4       28.51       26.86      2.40 o
   5   9   4      506.77      561.11     27.13 o
   6   9   4      123.93      106.24      8.70 o
   7   9   4     2883.43     2705.41     79.72 o
   8   9   4       36.28       42.69      6.16 o
   9   9   4      592.95      558.42     22.89 o
  10   9   4      480.56      487.78     21.50 o
  11   9   4       53.79       50.84      7.63 o
  12   9   4      345.76      381.40     19.51 o
  -6  10   4       21.88       22.59      5.37 o
  -5  10   4      121.95      120.65     12.99 o
  -4  10   4       86.25       71.91      6.87 o
  -3  10   4       26.16       23.07      4.26 o
  -2  10   4       55.18       63.69      5.90 o
  -1  10   4     2840.37     2801.84     76.22 o
   0  10   4      255.61      241.90     22.85 o
   1  10   4      273.84      275.27     10.90 o
   2  10   4        5.78        6.49      2.29 o
   3  10   4      346.84      343.13      9.37 o
   4  10   4     1557.39     1531.07     31.46 o
   5  10   4       92.70       70.38      7.44 o
   6  10   4       56.22       50.51      7.40 o
   7  10   4      647.61      577.92     22.89 o
   8  10   4      464.40      465.20     20.21 o
   9  10   4        9.50       10.85      6.25 o
  10  10   4       37.17       51.12     13.32 o
  11  10   4      135.23      124.81     11.74 o
  12  10   4      286.56      320.21     28.61 o
  -5  11   4        8.18        6.25      7.40 o
  -4  11   4       12.72        8.82      3.79 o
  -3  11   4      329.33      314.69     14.00 o
  -2  11   4       63.25       49.22      5.57 o
  -1  11   4      263.41      289.07     12.53 o
   0  11   4      475.39      452.71     21.70 o
   1  11   4        4.01        6.58      4.93 o
   2  11   4     1174.45     1173.85     34.01 o
   3  11   4        7.53       14.15      4.61 o
   4  11   4      135.63      121.61      5.19 o
   5  11   4        3.13       -1.24      6.08 o
   6  11   4      876.37      863.94     31.27 o
   7  11   4       39.69       49.57      6.83 o
   8  11   4      723.48      677.03     26.60 o
   9  11   4      175.58      150.19     12.20 o
  10  11   4      136.31      162.93     13.13 o
  11  11   4      746.58      768.35     36.50 o
  12  11   4        5.55       11.72      5.23 o
  -4  12   4      347.75      403.08     17.56 o
  -3  12   4      225.02      235.95     12.50 o
  -2  12   4      220.93      207.35     17.43 o
  -1  12   4       21.88       29.71     12.17 o
   0  12   4       14.53        9.70      3.49 o
   1  12   4       67.44       52.40      5.29 o
   2  12   4      378.75      413.16     15.03 o
   3  12   4      199.49      179.19     10.38 o
   4  12   4      518.36      546.41     22.66 o
   5  12   4        2.58        1.49      3.13 o
   6  12   4       27.97       14.47      6.90 o
   7  12   4     1322.93     1288.53     43.70 o
   8  12   4      168.71      178.18     13.49 o
   9  12   4       51.96       53.59      8.02 o
  10  12   4       94.18       91.28     10.22 o
  11  12   4        8.72       15.98      5.66 o
  -3  13   4      137.24      138.57     10.66 o
  -2  13   4      551.54      548.09     41.27 o
  -1  13   4      100.65      108.06      8.75 o
   0  13   4       58.55       63.03      6.55 o
   1  13   4      863.64      814.50     26.46 o
   2  13   4      206.01      195.93     14.41 o
   3  13   4      369.57      353.81     11.86 o
   4  13   4      188.42      177.35     19.73 o
   5  13   4      195.63      206.08     16.93 o
   6  13   4        5.73        0.45      3.60 o
   7  13   4      280.70      319.35     17.08 o
   8  13   4        1.37       -2.83      3.32 o
   9  13   4        4.53        2.39      9.86 o
  10  13   4       20.39       11.99      5.33 o
  11  13   4        5.62       24.48      6.79 o
  -1  14   4       26.84       12.40      4.26 o
   0  14   4        6.96        3.62      3.49 o
   1  14   4        8.60        7.91      3.55 o
   2  14   4       46.68       38.24      4.55 o
   3  14   4      531.52      468.22     30.58 o
   4  14   4       68.48       59.51     11.84 o
   5  14   4      184.06      148.18     12.42 o
   6  14   4       40.23       35.56      7.09 o
   7  14   4        4.18        8.87      4.63 o
   8  14   4       35.19       27.26      6.60 o
   9  14   4      437.14      443.84     22.20 o
  10  14   4        0.01        4.48      5.75 o
   1  15   4       51.07       62.83      5.98 o
   2  15   4       10.77       14.80      8.55 o
   3  15   4       79.36       91.41     14.80 o
   4  15   4       70.55       64.78     12.49 o
   5  15   4       27.22       27.29      9.54 o
   6  15   4      346.51      387.17     20.11 o
   7  15   4       60.38       75.35      9.55 o
   8  15   4       33.49       47.92     11.51 o
  -5 -12   5      379.63      357.09     28.94 o
  -4 -12   5        0.29        4.11      4.82 o
  -3 -12   5        0.11       -5.00      3.34 o
  -2 -12   5      100.57      100.31     18.25 o
  -7 -11   5       54.22       66.75     13.81 o
  -6 -11   5      132.67      140.40     19.07 o
  -5 -11   5      166.04      176.44     17.76 o
  -4 -11   5       81.52       83.19      9.06 o
  -3 -11   5      136.17      116.42     10.42 o
  -2 -11   5       24.96       29.43      5.87 o
  -1 -11   5       12.52        9.95      4.62 o
   0 -11   5        3.53        4.43      4.93 o
   1 -11   5       47.39       49.79      6.55 o
  -8 -10   5      191.35      162.10     19.40 o
  -7 -10   5       17.32       33.21      9.86 o
  -6 -10   5      222.15      242.33     22.03 o
  -5 -10   5       54.38       47.72      6.93 o
  -4 -10   5      120.50      131.03     10.90 o
  -3 -10   5       99.23       79.36      8.51 o
  -2 -10   5       51.69       58.18      7.50 o
  -1 -10   5      466.74      440.51     19.35 o
   0 -10   5        4.26        1.00      3.58 o
   1 -10   5        7.31       11.15      5.26 o
   2 -10   5      204.91      199.26     15.45 o
   3 -10   5        1.94        6.58      5.92 o
  -9  -9   5      195.82      239.70     22.03 o
  -8  -9   5       26.13       37.81     10.19 o
  -7  -9   5        8.44       10.52      7.23 o
  -6  -9   5       97.79       96.01     14.47 o
  -5  -9   5       76.09       89.72      8.61 o
  -4  -9   5       29.27       36.31      5.83 o
  -3  -9   5        0.40        2.35      7.73 o
  -2  -9   5       54.80       46.37      8.22 o
  -1  -9   5      429.94      420.64     37.32 o
   0  -9   5      135.61      126.74     10.22 o
   1  -9   5        5.25        0.69      3.68 o
   2  -9   5       53.26       46.25      6.86 o
   3  -9   5       80.53       79.46     12.17 o
   4  -9   5      304.00      363.33     23.67 o
   5  -9   5       59.93       55.24     10.19 o
 -10  -8   5      125.07      116.40     16.44 o
  -9  -8   5      353.44      405.75     28.28 o
  -8  -8   5       57.18       55.57     11.18 o
  -7  -8   5       24.18       24.33      7.89 o
  -6  -8   5       29.57       29.53      5.29 o
  -5  -8   5       12.75       16.60      4.60 o
  -4  -8   5       91.00       79.58      7.81 o
  -3  -8   5      564.04      537.67     21.00 o
  -2  -8   5     2714.27     2846.82     83.22 o
  -1  -8   5       50.41       43.59      6.16 o
   0  -8   5        0.64        4.42      3.71 o
   1  -8   5      431.75      416.25     30.09 o
   2  -8   5       40.69       30.67      5.52 o
   3  -8   5      249.25      243.73     13.03 o
   4  -8   5        0.09       -2.30      4.27 o
   5  -8   5       20.42       11.84      6.58 o
   6  -8   5       11.49       22.69      7.23 o
 -10  -7   5        4.16        2.70      4.06 o
  -9  -7   5      199.77      231.14     22.52 o
  -8  -7   5        2.38       -2.01      3.23 o
  -7  -7   5      229.32      248.39     13.23 o
  -6  -7   5        2.15        2.79      2.38 o
  -5  -7   5      306.05      290.19     13.62 o
  -4  -7   5      357.97      379.99     33.87 o
  -3  -7   5       11.62        7.85      3.46 o
  -2  -7   5      212.00      222.21     14.30 o
  -1  -7   5      776.32      733.86     47.02 o
   0  -7   5      555.30      536.10     30.74 o
   1  -7   5      771.89      731.71     26.05 o
   2  -7   5      270.91      263.69     13.19 o
   3  -7   5       42.43       28.85      5.14 o
   4  -7   5       55.54       52.62      8.55 o
   5  -7   5      832.69      822.35     39.79 o
   6  -7   5        9.58        8.55      5.59 o
   7  -7   5      104.20      108.51     13.48 o
 -11  -6   5       67.47       63.13     11.84 o
 -10  -6   5      438.28      456.39     28.94 o
  -9  -6   5        0.27       -4.93      4.60 o
  -8  -6   5        6.29       -3.29      2.79 o
  -7  -6   5      606.18      625.64     23.68 o
  -6  -6   5      112.10      103.10      6.58 o
  -5  -6   5       65.36       57.06      4.79 o
  -4  -6   5      691.32      711.56     17.60 o
  -3  -6   5      336.04      318.81     10.74 o
  -2  -6   5      296.19      297.08     13.34 o
  -1  -6   5      617.08      591.42     24.99 o
   0  -6   5      505.05      483.13     18.71 o
   1  -6   5     2025.76     1820.16     83.02 o
   2  -6   5      322.65      296.22     20.39 o
   3  -6   5      125.74      111.87     11.84 o
   4  -6   5      376.61      354.07     15.88 o
   5  -6   5       55.03       63.70      5.70 o
   6  -6   5       76.90       83.19     11.18 o
   7  -6   5      341.46      320.26     21.04 o
   8  -6   5      189.65      151.91     15.45 o
 -11  -5   5       57.24       61.82     12.17 o
 -10  -5   5      116.27       96.67     13.81 o
  -9  -5   5        0.89        2.96      4.93 o
  -8  -5   5      176.93      209.45     16.77 o
  -7  -5   5      352.04      329.55     12.95 o
  -6  -5   5     1085.81     1090.21     33.91 o
  -5  -5   5     2576.47     2654.80     73.86 o
  -4  -5   5        0.15        0.39      1.88 o
  -3  -5   5      843.89      826.66     21.59 o
  -2  -5   5       11.70       10.95      1.73 o
  -1  -5   5      551.02      602.44     16.33 o
   0  -5   5     1121.03     1021.84     32.72 o
   1  -5   5      708.97      729.45     48.66 o
   2  -5   5      191.23      172.42     11.84 o
   3  -5   5        6.44        3.50      3.58 o
   4  -5   5      332.72      332.81     14.83 o
   5  -5   5       50.30       44.06      7.89 o
   6  -5   5      106.44       89.91     13.81 o
   7  -5   5        4.03       -4.60      3.95 o
   8  -5   5       50.97       38.47      8.22 o
   9  -5   5       68.07       66.42     10.52 o
 -11  -4   5      424.80      419.23     28.94 o
 -10  -4   5       21.08       24.33      7.89 o
  -9  -4   5      147.78      147.64     16.11 o
  -8  -4   5       39.92       44.06      8.22 o
  -7  -4   5        3.90        5.66      2.26 o
  -6  -4   5      541.26      520.43     15.08 o
  -5  -4   5      819.38      792.93     21.25 o
  -4  -4   5        4.33        3.32      1.87 o
  -3  -4   5      238.94      248.63      9.85 o
  -2  -4   5       62.52       65.23      3.15 o
  -1  -4   5      128.02      134.21      4.21 o
   0  -4   5      464.64      446.78     12.31 o
   1  -4   5      572.67      650.89     17.19 o
   2  -4   5     1280.20     1132.88     35.95 o
   3  -4   5       54.89       52.48      6.08 o
   4  -4   5      724.03      665.53     20.14 o
   5  -4   5       52.06       24.66      6.25 o
   6  -4   5      229.92      267.08     12.09 o
   7  -4   5      346.54      317.29     26.80 o
   8  -4   5        2.00        3.95      4.60 o
   9  -4   5       17.68       18.08      6.90 o
 -11  -3   5        4.46       -3.95      5.26 o
 -10  -3   5        3.68       21.04      7.89 o
  -9  -3   5      654.82      658.28     36.17 o
  -8  -3   5        4.34        0.31      2.29 o
  -7  -3   5       64.76       71.73      5.76 o
  -6  -3   5     9162.36     8830.45    196.52 o
  -5  -3   5      382.07      400.82     10.19 o
  -4  -3   5      199.02      170.69      7.91 o
  -3  -3   5       29.27       40.70      5.52 o
  -2  -3   5      400.12      445.85     12.47 o
  -1  -3   5      458.30      443.19     12.10 o
   0  -3   5      441.95      458.90     28.11 o
   1  -3   5      558.81      651.37     33.87 o
   2  -3   5        3.12        1.63      1.40 o
   3  -3   5      344.29      333.79     10.62 o
   4  -3   5       40.30       48.44      7.49 o
   5  -3   5     2578.57     2404.26     68.23 o
   6  -3   5      355.31      294.97     12.89 o
   7  -3   5        8.46        5.36      2.57 o
   8  -3   5      109.88      104.07      7.00 o
   9  -3   5       70.91       78.26     10.52 o
  10  -3   5       83.76       94.37     11.51 o
 -11  -2   5       12.85       23.35      8.88 o
 -10  -2   5      116.84      113.77     15.45 o
  -9  -2   5       34.43       33.87      8.22 o
  -8  -2   5       25.50       20.79      3.63 o
  -7  -2   5      349.47      318.29     14.96 o
  -6  -2   5      645.67      644.41     17.52 o
  -5  -2   5       18.30       14.96      2.02 o
  -4  -2   5     1548.66     1554.07     49.50 o
  -3  -2   5       19.99       11.77      4.04 o
  -2  -2   5      322.86      349.40     10.15 o
  -1  -2   5      535.55      592.14     15.27 o
   0  -2   5      821.53      873.32     41.43 o
   1  -2   5     1208.23     1145.18     35.29 o
   2  -2   5      947.41      976.73     35.07 o
   3  -2   5       60.17       46.34      3.54 o
   4  -2   5      311.74      329.24     14.21 o
   5  -2   5     1211.55     1270.70     38.25 o
   6  -2   5     1578.93     1510.56     45.33 o
   7  -2   5       24.35       17.48      3.27 o
   8  -2   5       16.82       18.33      4.16 o
   9  -2   5        0.92        0.13      2.75 o
  10  -2   5      282.35      309.71     14.77 o
 -11  -1   5      137.25      123.96     17.10 o
 -10  -1   5     1125.87     1116.64     56.56 o
  -9  -1   5      152.88      171.34     11.18 o
  -8  -1   5      265.84      268.42     11.93 o
  -7  -1   5        0.89        1.61      2.20 o
  -6  -1   5        3.43        7.74      2.52 o
  -5  -1   5     1567.19     1542.40     31.39 o
  -4  -1   5     2204.74     2350.48     46.28 o
  -3  -1   5       58.70       60.59      3.71 o
  -2  -1   5     2577.85     2635.44     59.81 o
  -1  -1   5      230.62      258.38      7.67 o
   0  -1   5       13.63        9.58      3.78 o
   1  -1   5       27.32       34.58     10.52 o
   2  -1   5      684.30      859.02     21.89 o
   3  -1   5      315.90      319.66     11.79 o
   4  -1   5     4406.42     4282.24    176.41 o
   5  -1   5     1545.61     1471.66     43.48 o
   6  -1   5        2.79        6.24      3.04 o
   7  -1   5      243.95      224.06      8.80 o
   8  -1   5        0.50        3.23      2.54 o
   9  -1   5       21.33       33.99      9.17 o
  10  -1   5      576.01      594.33     23.93 o
  11  -1   5        6.34        7.56      6.90 o
 -11   0   5       34.74       47.02     11.18 o
 -10   0   5       11.98       10.19      6.90 o
  -9   0   5        5.37        4.73      3.28 o
  -8   0   5       51.66       62.53      8.88 o
  -7   0   5      353.91      326.16     13.19 o
  -6   0   5       78.59       84.17      4.88 o
  -5   0   5      417.13      434.28     12.44 o
  -4   0   5      434.96      432.72     16.59 o
  -3   0   5     3604.58     3679.03     81.23 o
  -2   0   5       44.32       50.78      4.11 o
  -1   0   5      495.12      448.80     15.16 o
   0   0   5       41.10       24.67      4.44 o
   1   0   5       30.84       25.25      3.35 o
   2   0   5     1609.93     1521.29     31.32 o
   3   0   5       92.71      104.22      5.35 o
   4   0   5      200.59      197.95     14.47 o
   5   0   5     1436.30     1391.31     57.87 o
   6   0   5      270.83      283.37     12.42 o
   7   0   5      380.81      375.73     20.71 o
   8   0   5      985.90      971.31     25.36 o
   9   0   5       45.95       38.15      5.04 o
  10   0   5        6.18        4.87      4.26 o
  11   0   5      177.85      165.39     18.74 o
 -11   1   5      290.43      328.15     26.63 o
 -10   1   5       11.30       17.76      4.80 o
  -9   1   5      673.10      667.98     24.32 o
  -8   1   5       38.65       26.55      4.60 o
  -7   1   5      551.75      502.03     18.47 o
  -6   1   5      762.67      768.25     23.92 o
  -5   1   5      393.05      384.78     13.36 o
  -4   1   5      134.64      104.21      4.81 o
  -3   1   5      881.92     1000.97     24.24 o
  -2   1   5     1562.68     1756.52     39.69 o
  -1   1   5       71.06       56.75      3.95 o
   0   1   5       15.52       13.64      6.58 o
   1   1   5        0.03        1.37      1.09 o
   2   1   5     1539.80     1846.37     36.69 o
   3   1   5      827.87      915.02     21.94 o
   4   1   5     2620.86     2624.82     59.02 o
   5   1   5       26.68       32.08      4.60 o
   6   1   5      275.89      244.78     11.15 o
   7   1   5      460.59      440.85     17.32 o
   8   1   5       83.01       88.71      5.79 o
   9   1   5      340.71      325.15     15.72 o
  10   1   5       10.78        6.26      4.34 o
  11   1   5      114.62      128.36     15.29 o
  12   1   5      179.68      161.12     19.40 o
 -10   2   5       14.05       11.52      3.46 o
  -9   2   5      149.38      146.07     11.02 o
  -8   2   5      814.20      851.55     24.97 o
  -7   2   5      189.33      180.97      8.48 o
  -6   2   5      862.56      786.05     23.81 o
  -5   2   5        9.99       13.49      2.56 o
  -4   2   5      910.94      962.98     32.88 o
  -3   2   5     1337.07     1504.23     29.27 o
  -2   2   5     1662.29     1656.27     37.24 o
  -1   2   5      345.99      357.42      9.52 o
   0   2   5      172.93      208.99      8.33 o
   1   2   5     2428.23     2379.87     54.32 o
   2   2   5      623.86      716.90     17.52 o
   3   2   5    13061.09    13314.91    289.83 o
   4   2   5      463.92      501.97     13.59 o
   5   2   5       25.75       27.98      2.93 o
   6   2   5      609.94      609.24     16.88 o
   7   2   5      103.32       99.71      8.10 o
   8   2   5     1620.47     1680.80     49.19 o
   9   2   5        0.19        4.83      3.71 o
  10   2   5       12.65        6.94      4.13 o
  11   2   5      158.32      162.93     12.67 o
  12   2   5        1.07       -0.48      7.23 o
 -10   3   5      802.35      893.37     29.30 o
  -9   3   5        7.33        6.74      2.96 o
  -8   3   5      687.76      654.64     29.59 o
  -7   3   5     1037.11     1043.73     31.02 o
  -6   3   5        0.59       -1.81      1.86 o
  -5   3   5      457.77      363.41     66.58 o
  -4   3   5      132.48      116.16      4.55 o
  -3   3   5     1667.96     1666.07     32.00 o
  -2   3   5     1863.54     2089.87     39.70 o
  -1   3   5      869.54      918.44     18.33 o
   0   3   5      546.86      626.65     18.25 o
   1   3   5      605.23      673.51     16.29 o
   2   3   5      336.76      387.96     10.69 o
   3   3   5     1536.09     1537.41     43.93 o
   4   3   5      247.73      349.71     24.33 o
   5   3   5      695.83      677.66     21.84 o
   6   3   5        9.61       13.00      2.90 o
   7   3   5      137.34      158.50     11.67 o
   8   3   5      460.19      459.45     16.44 o
   9   3   5      592.72      570.16     31.89 o
  10   3   5      150.35      164.08     17.76 o
  11   3   5       40.11       37.16      9.21 o
  12   3   5       15.09        9.84      5.66 o
 -10   4   5        1.03        2.61      3.12 o
  -9   4   5      350.10      345.17     20.71 o
  -8   4   5       39.40       27.41      7.07 o
  -7   4   5      356.42      305.83     32.72 o
  -6   4   5      385.65      360.68     14.80 o
  -5   4   5       41.33       47.61      4.63 o
  -4   4   5       20.57       19.79      2.90 o
  -3   4   5     3628.31     3829.38    100.07 o
  -2   4   5       65.13       65.76      4.03 o
  -1   4   5       46.65       42.21      2.92 o
   0   4   5       41.98       32.47      2.15 o
   1   4   5       36.42       51.79      3.02 o
   2   4   5     3138.74     3424.64     75.46 o
   3   4   5      416.43      526.39     13.42 o
   4   4   5      412.76      374.14     13.59 o
   5   4   5        0.12        1.81      1.86 o
   6   4   5      194.37      215.15      9.99 o
   7   4   5        2.21        3.79      1.52 o
   8   4   5     1320.22      650.06     31.89 o
   9   4   5       43.05       41.43      8.55 o
  10   4   5        5.47        3.29      5.26 o
  11   4   5        0.72       -0.33      4.60 o
  12   4   5       86.33       88.12     14.14 o
  -9   5   5      165.66      186.14     11.04 o
  -8   5   5        0.05       -2.56      3.78 o
  -7   5   5      597.59      565.57     42.58 o
  -6   5   5        8.70       10.75      3.00 o
  -5   5   5      494.62      464.07     23.02 o
  -4   5   5      644.45      648.86     37.81 o
  -3   5   5       88.97      108.58     12.17 o
  -2   5   5       71.71       51.47      3.83 o
  -1   5   5      186.09      176.18      5.22 o
   0   5   5     1139.83     1189.78     26.45 o
   1   5   5       13.97       35.51      3.62 o
   2   5   5      449.84      419.54     13.51 o
   3   5   5      112.15      119.59      5.75 o
   4   5   5     4669.81     4285.41    347.22 o
   5   5   5      422.53      424.44     13.55 o
   6   5   5       22.10       27.43      4.02 o
   7   5   5       45.98       42.34      5.20 o
   8   5   5     1057.49     1093.79     35.66 o
   9   5   5      272.79      273.44     13.56 o
  10   5   5       53.20       48.33      9.54 o
  11   5   5      192.60      170.65     18.41 o
  12   5   5      315.12      342.29     25.65 o
  13   5   5        7.01       19.40      8.55 o
  -9   6   5       12.87        6.23      3.87 o
  -8   6   5       94.52       92.75      8.88 o
  -7   6   5      157.43      161.16      9.27 o
  -6   6   5      324.02      328.40     13.33 o
  -5   6   5      112.45      106.61      7.21 o
  -4   6   5      982.61      985.45     29.39 o
  -3   6   5       16.92       14.94      2.90 o
  -2   6   5      339.12      316.62     11.39 o
  -1   6   5      787.51      881.53     20.14 o
   0   6   5        4.92        2.68      1.50 o
   1   6   5      181.45      241.46      8.25 o
   2   6   5      404.92      428.26     11.06 o
   3   6   5        0.19        0.05      1.03 o
   4   6   5      255.93      301.54      9.92 o
   5   6   5      285.58      323.31      9.25 o
   6   6   5      253.30      278.46     24.99 o
   7   6   5     1008.59     1031.62     33.69 o
   8   6   5      316.16      330.39     14.96 o
   9   6   5      604.14      631.55     23.93 o
  10   6   5      781.51      788.98     29.02 o
  11   6   5     1476.89     1430.32     68.72 o
  12   6   5       83.06       91.08     14.80 o
  13   6   5       39.75       34.52     10.52 o
  -8   7   5        3.66        9.83      3.71 o
  -7   7   5       75.32       64.81      7.07 o
  -6   7   5      162.99      164.39      9.13 o
  -5   7   5      118.78      110.73      7.77 o
  -4   7   5        9.56       10.29      3.62 o
  -3   7   5      120.71      107.33      8.71 o
  -2   7   5      369.77      341.45     12.42 o
  -1   7   5      387.62      354.83     12.19 o
   0   7   5       12.54        4.38      1.73 o
   1   7   5        6.60       12.09      3.12 o
   2   7   5      486.58      488.22     12.67 o
   3   7   5      563.41      546.70     12.58 o
   4   7   5        1.76       -0.01      1.26 o
   5   7   5      847.92      888.70     22.15 o
   6   7   5     1121.97     1074.55     48.01 o
   7   7   5      831.93      803.75     28.00 o
   8   7   5     1038.33     1083.94     36.00 o
   9   7   5        4.01        3.59      3.95 o
  10   7   5        1.80       -1.62      3.95 o
  11   7   5        0.80       -0.04      3.55 o
  12   7   5       17.99       25.65      9.21 o
  13   7   5       25.73       21.70      9.21 o
  -8   8   5      140.96      156.23     13.81 o
  -7   8   5       32.69       43.57      6.03 o
  -6   8   5        0.14       -2.68      2.43 o
  -5   8   5       54.52       50.49      5.66 o
  -4   8   5      369.65      375.42     14.60 o
  -3   8   5       24.65       23.65      6.41 o
  -2   8   5      140.08      115.19      9.54 o
  -1   8   5      232.81      222.80      9.29 o
   0   8   5      238.10      213.39      9.54 o
   1   8   5       45.12       34.00      3.13 o
   2   8   5       27.84       34.01      2.81 o
   3   8   5      229.94      208.15      6.08 o
   4   8   5      208.00      229.39      6.50 o
   5   8   5      898.08      901.24     22.83 o
   6   8   5       18.42       18.37      4.30 o
   7   8   5     1204.82     1152.57     37.76 o
   8   8   5      125.47      139.45     18.58 o
   9   8   5      601.79      565.27     24.99 o
  10   8   5     1359.33     1415.62     46.81 o
  11   8   5        9.13        7.99      4.58 o
  12   8   5        5.00        4.27      4.42 o
  13   8   5       95.00       79.57     14.47 o
  -7   9   5       24.19       30.22      5.52 o
  -6   9   5      178.44      174.07     18.25 o
  -5   9   5      240.30      244.42     12.03 o
  -4   9   5       32.71       24.80      4.30 o
  -3   9   5      674.00      690.53     22.96 o
  -2   9   5      545.14      532.40     18.58 o
  -1   9   5      721.10      724.96     22.75 o
   0   9   5      294.78      274.17     10.66 o
   1   9   5      371.04      354.16     12.42 o
   2   9   5      511.75      487.66     15.43 o
   3   9   5      180.76      170.84      5.67 o
   4   9   5     2379.64     2401.10     46.97 o
   5   9   5      410.07      380.26     16.39 o
   6   9   5      342.43      338.14     15.57 o
   7   9   5      793.84      737.28     26.94 o
   8   9   5       58.94       42.97      6.13 o
   9   9   5      427.00      424.55     19.05 o
  10   9   5        4.40        2.63      3.83 o
  11   9   5       54.39       53.44      7.73 o
  12   9   5      114.16      124.38     14.30 o
  -6  10   5        3.71        4.39      3.79 o
  -5  10   5      163.53      159.92     10.34 o
  -4  10   5        0.03        1.11      6.90 o
  -3  10   5      620.04      572.30     20.42 o
  -2  10   5      473.56      444.84     16.59 o
  -1  10   5      323.70      341.57     13.46 o
   0  10   5      187.81      179.44      8.46 o
   1  10   5      218.57      254.37     16.77 o
   2  10   5      253.30      243.00      9.50 o
   3  10   5      240.88      245.36      7.49 o
   4  10   5      106.80      115.04      5.87 o
   5  10   5     1617.83     1643.99    100.29 o
   6  10   5     2357.49     2351.39     70.77 o
   7  10   5       46.88       66.94      7.77 o
   8  10   5       22.37       20.70      4.97 o
   9  10   5      817.45      812.42     30.67 o
  10  10   5       34.06       25.73      5.90 o
  11  10   5      320.65      327.09     17.63 o
  12  10   5       57.85       50.42      8.13 o
  -5  11   5        8.55        5.42      3.93 o
  -4  11   5       78.08       84.47      7.81 o
  -3  11   5       11.83       11.72      3.79 o
  -2  11   5       84.87      101.59      7.86 o
  -1  11   5      675.22      668.89     22.39 o
   0  11   5      307.82      286.57     11.83 o
   1  11   5      128.75      131.23      7.40 o
   2  11   5        7.90        4.18      2.43 o
   3  11   5     1166.41     1094.28     24.02 o
   4  11   5       49.51       55.02      3.61 o
   5  11   5     1198.40     1127.72     38.35 o
   6  11   5       46.00       43.32      6.60 o
   7  11   5      471.79      496.39     30.91 o
   8  11   5      257.44      265.80     14.73 o
   9  11   5        8.61        9.31      5.59 o
  10  11   5        1.15       -0.33      3.49 o
  11  11   5        9.76        3.28      4.42 o
  12  11   5      126.63      135.66     14.96 o
  -4  12   5      175.42      151.63     10.81 o
  -3  12   5      129.11      130.28      9.73 o
  -2  12   5       69.13       57.61      6.39 o
  -1  12   5      196.37      195.35     13.32 o
   0  12   5     1379.64     1303.45     38.79 o
   1  12   5      799.89      717.03     23.19 o
   2  12   5      247.22      236.17     10.30 o
   3  12   5       77.27       70.15      4.88 o
   4  12   5      283.93      285.75     14.98 o
   5  12   5      263.42      235.51     13.59 o
   6  12   5      387.95      364.86     17.78 o
   7  12   5      444.13      447.52     28.11 o
   8  12   5      294.27      297.00     16.26 o
   9  12   5       78.93       91.07     10.11 o
  10  12   5      166.64      140.67     12.67 o
  11  12   5        0.73       -4.44      3.87 o
  -3  13   5        3.78        0.53      3.63 o
  -2  13   5      145.43      157.49     10.27 o
  -1  13   5      358.62      352.68     15.20 o
   0  13   5       15.80       18.43      5.10 o
   1  13   5       83.22       88.17      7.16 o
   2  13   5       45.58       45.57      5.14 o
   3  13   5      117.07      106.21      6.43 o
   4  13   5      593.90      498.27     26.30 o
   5  13   5       35.85       36.51      6.69 o
   6  13   5        7.64        4.44      4.19 o
   7  13   5       64.70       52.38      7.67 o
   8  13   5        1.98        7.75      4.76 o
   9  13   5      144.39      122.02     23.51 o
  10  13   5      124.64      146.93     13.59 o
  11  13   5      222.70      233.48     18.91 o
  -1  14   5      463.94      510.67     28.11 o
   0  14   5      243.50      259.51     17.92 o
   1  14   5       75.75       74.56      6.95 o
   2  14   5       61.13       48.10      4.98 o
   3  14   5       96.35       98.97     14.47 o
   4  14   5      287.63      246.94     21.04 o
   5  14   5       44.27       40.08      8.88 o
   6  14   5       14.31       21.36      5.76 o
   7  14   5      100.99      107.55     11.15 o
   8  14   5       22.26       18.58      6.05 o
   9  14   5        3.00        0.38      4.42 o
  10  14   5       29.02       29.12      9.54 o
   1  15   5      191.72      216.59     16.77 o
   2  15   5      256.17      303.16     24.66 o
   3  15   5       91.98       85.49     14.47 o
   4  15   5       71.04       71.02     13.48 o
   5  15   5       20.66       22.69      8.55 o
   6  15   5        4.89        4.23      4.73 o
   7  15   5      232.95      244.68     16.43 o
   8  15   5       13.22       17.31      8.22 o
   4  16   5        9.10       19.40      9.21 o
   5  16   5       28.02       21.37      9.54 o
  -5 -11   6      167.17      146.57     12.56 o
  -4 -11   6      133.40      145.17     12.48 o
  -3 -11   6      109.59      120.77     18.58 o
  -2 -11   6      129.11      131.77     11.76 o
  -1 -11   6       98.30       96.92     10.22 o
   0 -11   6        0.06        1.64      4.53 o
  -7 -10   6        0.89       -2.96      6.25 o
  -6 -10   6      120.94      123.48     11.14 o
  -5 -10   6       30.02       34.94      6.64 o
  -4 -10   6      105.23      112.20     10.57 o
  -3 -10   6        6.25        7.44      4.43 o
  -2 -10   6       70.46       54.92      7.43 o
  -1 -10   6      145.58      132.37     13.81 o
   0 -10   6        0.28        1.14      4.02 o
   1 -10   6       90.92       93.69     34.20 o
   2 -10   6       12.81       18.76      5.83 o
  -8  -9   6      184.34      177.23     20.39 o
  -7  -9   6       76.30      126.59     17.10 o
  -6  -9   6       18.40       23.35      5.45 o
  -5  -9   6       29.70       27.76      5.93 o
  -4  -9   6      243.72      268.02     14.46 o
  -3  -9   6      302.50      293.17     14.92 o
  -2  -9   6     1246.48     1258.17     79.41 o
  -1  -9   6       16.03       19.00      5.45 o
   0  -9   6      401.35      386.02     18.01 o
   1  -9   6      352.73      362.99     17.45 o
   2  -9   6       35.03       34.26      6.37 o
   3  -9   6      573.34      524.29     22.11 o
   4  -9   6        5.71       -5.26      5.59 o
  -9  -8   6      245.19      281.46     23.35 o
  -8  -8   6       66.14       79.57     13.48 o
  -7  -8   6       41.36       49.98     10.85 o
  -6  -8   6       65.53       63.79      7.58 o
  -5  -8   6        0.89       -0.66      2.92 o
  -4  -8   6      413.30      417.24     18.24 o
  -3  -8   6      422.67      449.22     19.09 o
  -2  -8   6      200.62      215.61     12.65 o
  -1  -8   6      470.70      454.54     19.35 o
   0  -8   6      351.55      352.71     23.67 o
   1  -8   6        0.35        3.61      4.08 o
   2  -8   6      325.39      284.96     14.62 o
   3  -8   6      366.34      354.93     16.99 o
   4  -8   6        0.28       -2.29      5.59 o
   5  -8   6      618.02      629.34     34.52 o
 -10  -7   6       16.95       15.45      8.55 o
  -9  -7   6      283.46      250.22     21.37 o
  -8  -7   6      139.44      154.87     17.76 o
  -7  -7   6      883.39      867.40     46.36 o
  -6  -7   6      180.08      185.18     12.33 o
  -5  -7   6        4.46        0.16      6.90 o
  -4  -7   6       47.83       45.20     11.18 o
  -3  -7   6     1501.53     1460.71     46.25 o
  -2  -7   6       18.60       22.13      4.92 o
  -1  -7   6      550.82      562.91     21.94 o
   0  -7   6      214.44      206.40     11.76 o
   1  -7   6      285.32      286.27     14.30 o
   2  -7   6     2156.58     2023.28    121.66 o
   3  -7   6       32.49       31.35      5.83 o
   4  -7   6      118.99      114.10      9.87 o
   5  -7   6        1.16        1.98      4.65 o
   6  -7   6      370.11      447.84     26.96 o
 -10  -6   6        9.59        9.92      4.76 o
  -9  -6   6       71.86       78.32      8.80 o
  -8  -6   6      118.56      149.94     15.45 o
  -7  -6   6      747.46      692.14     38.47 o
  -6  -6   6       69.91       53.55      6.46 o
  -5  -6   6       36.48       46.30      5.84 o
  -4  -6   6      739.91      692.80     37.81 o
  -3  -6   6        2.07        0.80      2.84 o
  -2  -6   6       12.01        8.38      4.77 o
  -1  -6   6      663.45      659.01     25.48 o
   0  -6   6      328.57      349.12     15.72 o
   1  -6   6      222.63      208.67     11.38 o
   2  -6   6      179.05      180.91     17.59 o
   3  -6   6       97.94      123.33     12.00 o
   4  -6   6      640.36      608.13     23.59 o
   5  -6   6        9.53        6.23      4.62 o
   6  -6   6        0.91        1.27      3.37 o
   7  -6   6      465.09      490.58     28.28 o
 -10  -5   6        1.27        2.01      3.93 o
  -9  -5   6       19.20       22.88      5.52 o
  -8  -5   6     1744.20     1736.69     55.30 o
  -7  -5   6       32.08       33.99      4.68 o
  -6  -5   6       11.79       16.81      3.22 o
  -5  -5   6      352.31      336.75     11.64 o
  -4  -5   6      452.70      447.21     18.84 o
  -3  -5   6        2.17        3.45      2.84 o
  -2  -5   6     1727.87     1775.44     75.63 o
  -1  -5   6      225.16      258.70     12.45 o
   0  -5   6        2.40        6.18      3.40 o
   1  -5   6      140.62      157.63     10.04 o
   2  -5   6      344.78      333.57     19.73 o
   3  -5   6      633.23      591.45     22.85 o
   4  -5   6      231.70      223.92     13.65 o
   5  -5   6        0.13        5.51      3.93 o
   6  -5   6        1.77       -5.92      3.95 o
   7  -5   6        0.31       -0.66      4.60 o
   8  -5   6       11.83        6.25      4.27 o
 -11  -4   6       28.42       34.52      9.54 o
 -10  -4   6       39.19       39.47      6.74 o
  -9  -4   6       38.86       42.47      6.37 o
  -8  -4   6     1332.24     1269.76     42.18 o
  -7  -4   6       20.61       28.74      3.98 o
  -6  -4   6      373.68      425.02     11.33 o
  -5  -4   6      111.74      127.94      6.59 o
  -4  -4   6      102.28      104.44      5.73 o
  -3  -4   6      517.08      554.08     21.48 o
  -2  -4   6      444.84      479.85     13.79 o
  -1  -4   6      538.17      524.69     20.39 o
   0  -4   6      388.79      384.09     16.60 o
   1  -4   6      158.63      158.01      9.32 o
   2  -4   6      362.44      337.85     15.09 o
   3  -4   6     1270.50     1203.11     38.95 o
   4  -4   6      166.62      155.48     14.96 o
   5  -4   6        1.11        5.92      4.93 o
   6  -4   6      389.28      374.51     22.36 o
   7  -4   6      160.15      153.23     15.45 o
   8  -4   6      125.59      126.26     13.48 o
   9  -4   6       53.50       62.80     10.19 o
 -11  -3   6       88.12      114.10     16.11 o
 -10  -3   6        7.17        9.54      6.58 o
  -9  -3   6       55.45       46.51      6.60 o
  -8  -3   6       76.51       61.42      5.00 o
  -7  -3   6      128.63      119.36      7.60 o
  -6  -3   6      558.37      558.03     13.72 o
  -5  -3   6       45.67       37.44      5.88 o
  -4  -3   6       63.49       59.23      5.10 o
  -3  -3   6      304.29      302.49      9.81 o
  -2  -3   6       85.22       82.83      4.44 o
  -1  -3   6      139.33      176.25      5.94 o
   0  -3   6     1208.53     1269.11     39.32 o
   1  -3   6     1090.94     1135.32     36.05 o
   2  -3   6      172.44      176.41      9.95 o
   3  -3   6       29.69       27.88      5.14 o
   4  -3   6      575.67      576.73     21.91 o
   5  -3   6       80.04      103.90     11.84 o
   6  -3   6       19.74       24.00      6.90 o
   7  -3   6       11.72       10.88      4.18 o
   8  -3   6      737.17      739.89     25.67 o
   9  -3   6       71.67       94.37     11.51 o
  10  -3   6      681.21      734.89     36.17 o
 -11  -2   6       39.12       36.17     10.19 o
 -10  -2   6      363.24      379.77     26.96 o
  -9  -2   6        0.13        0.33      4.60 o
  -8  -2   6       26.10       22.04      3.30 o
  -7  -2   6      148.39      173.47      7.45 o
  -6  -2   6      469.64      461.38     13.76 o
  -5  -2   6      996.57      968.63     21.83 o
  -4  -2   6      380.28      359.32     11.19 o
  -3  -2   6      111.62      114.69      6.03 o
  -2  -2   6      309.26      275.16     10.74 o
  -1  -2   6      573.55      580.54     15.27 o
   0  -2   6      131.99      131.11      7.74 o
   1  -2   6      377.95      381.87     15.30 o
   2  -2   6       44.40       32.54      4.80 o
   3  -2   6       13.42       18.25      3.53 o
   4  -2   6        0.41       -0.36      2.10 o
   5  -2   6     1264.00     1331.09     40.10 o
   6  -2   6       75.77       87.79     11.51 o
   7  -2   6        7.06        9.00      3.79 o
   8  -2   6      133.31      145.21     10.52 o
   9  -2   6      159.16      156.83     10.27 o
  10  -2   6       92.32      100.62     11.51 o
 -11  -1   6       56.86       47.02     11.18 o
 -10  -1   6       91.26       98.64     14.80 o
  -9  -1   6       23.90       23.06      4.49 o
  -8  -1   6       68.54       69.33      5.26 o
  -7  -1   6      249.20      228.47      8.65 o
  -6  -1   6       23.44       22.70      2.94 o
  -5  -1   6      555.22      599.10     16.85 o
  -4  -1   6       86.44       95.59      3.99 o
  -3  -1   6      617.89      674.06     17.70 o
  -2  -1   6       72.22       67.76      5.19 o
  -1  -1   6      309.17      333.52      9.67 o
   0  -1   6      219.03      205.05     12.33 o
   1  -1   6       21.48        6.71      2.76 o
   2  -1   6      330.74      329.67     13.72 o
   3  -1   6      103.24      109.79      5.35 o
   4  -1   6       99.75       97.63      5.37 o
   5  -1   6     2701.84     2700.60     75.91 o
   6  -1   6     2219.49     2086.47     60.45 o
   7  -1   6      358.80      390.69     16.27 o
   8  -1   6        2.31        5.45      2.80 o
   9  -1   6      200.71      214.32      9.49 o
  10  -1   6       41.46       42.09      9.86 o
 -10   0   6       30.80       23.67      8.55 o
  -9   0   6        9.91        7.09      3.40 o
  -8   0   6      127.07      134.12      8.88 o
  -7   0   6      859.11      837.80     22.44 o
  -6   0   6      558.11      504.36     14.65 o
  -5   0   6       38.89       54.48      4.67 o
  -4   0   6      120.62      115.31      5.01 o
  -3   0   6      321.82      288.12     10.75 o
  -2   0   6      265.90      259.81     10.34 o
  -1   0   6      141.66      188.52      8.56 o
   0   0   6      279.74      294.28     11.75 o
   1   0   6      513.00      448.17     24.66 o
   2   0   6      698.93      728.93     18.75 o
   3   0   6      174.95      178.83      9.91 o
   4   0   6       84.98       81.10      5.53 o
   5   0   6      537.72      528.89     18.56 o
   6   0   6     2007.55     1941.25     56.61 o
   7   0   6     1372.45     1348.94     41.85 o
   8   0   6       14.26       17.73      3.32 o
   9   0   6      366.30      356.10     12.57 o
  10   0   6      430.28      427.48     19.29 o
  11   0   6      350.71      394.37     27.78 o
 -10   1   6       21.74       25.41      5.28 o
  -9   1   6        0.31        1.84      3.46 o
  -8   1   6       71.27       63.10      6.55 o
  -7   1   6       26.28       15.48      5.59 o
  -6   1   6       30.02       27.45      3.83 o
  -5   1   6        4.38        7.48      3.95 o
  -4   1   6     1745.22     1754.97     40.13 o
  -3   1   6      619.95      654.46     16.51 o
  -2   1   6     1682.00     1718.47     39.29 o
  -1   1   6     2398.46     2426.27     68.22 o
   0   1   6       64.81       72.20      5.52 o
   1   1   6     2387.44     2302.52     52.42 o
   2   1   6       84.01      108.95      3.84 o
   3   1   6      163.12      194.95      6.31 o
   4   1   6     2352.10     2383.78     54.02 o
   5   1   6     1824.74     1734.97     50.57 o
   6   1   6       51.88       54.90      8.88 o
   7   1   6      181.25      191.87     13.48 o
   8   1   6      533.91      541.58     16.08 o
   9   1   6       29.95       29.13      4.06 o
  10   1   6      108.38      110.89     10.33 o
  11   1   6        5.28        3.92      5.26 o
 -10   2   6      116.83      122.88     26.47 o
  -9   2   6      457.52      493.40     20.22 o
  -8   2   6       14.55       13.43      3.63 o
  -7   2   6      310.64      288.37     16.77 o
  -6   2   6      302.90      263.38     15.13 o
  -5   2   6      891.78      980.64     29.61 o
  -4   2   6      268.38      280.28      8.24 o
  -3   2   6      166.67      194.31      6.32 o
  -2   2   6      230.84      224.52      8.69 o
  -1   2   6      336.84      401.44     10.95 o
   0   2   6        1.22        3.65      2.05 o
   1   2   6     1429.68     1576.15     46.03 o
   2   2   6      133.35      164.40      5.16 o
   3   2   6       82.04       69.13      3.64 o
   4   2   6     1807.98     1935.28     44.54 o
   5   2   6       73.30       82.29      4.78 o
   6   2   6     4770.69     4261.52    302.22 o
   7   2   6      519.36      508.21     19.40 o
   8   2   6      748.18      732.89     20.00 o
   9   2   6        4.68        4.48      5.43 o
  10   2   6       38.71       36.97      7.89 o
  11   2   6      638.06      680.09     27.32 o
  12   2   6      121.59      138.15     27.78 o
 -10   3   6       28.86       29.23      5.90 o
  -9   3   6      388.79      400.74     17.69 o
  -8   3   6        0.02       -3.48      2.43 o
  -7   3   6        0.94        2.19      2.67 o
  -6   3   6      302.22      303.16     17.10 o
  -5   3   6      182.70      177.58      8.25 o
  -4   3   6      168.35      202.08      6.76 o
  -3   3   6      506.41      503.80     11.06 o
  -2   3   6     2044.41     2245.52     50.24 o
  -1   3   6      180.52      204.60      6.49 o
   0   3   6     1273.77     1186.32     27.64 o
   1   3   6     1160.62     1366.53     54.58 o
   2   3   6     3747.96     3994.23     88.17 o
   3   3   6     2984.75     2906.30     65.15 o
   4   3   6       34.11       41.18      3.43 o
   5   3   6     1055.25     1077.47     32.85 o
   6   3   6      312.21      313.81     10.55 o
   7   3   6       63.33       64.78      5.23 o
   8   3   6      822.64      863.97     22.58 o
   9   3   6      134.98      120.77      9.97 o
  10   3   6      111.93      109.28     10.20 o
  11   3   6       57.02       66.22      8.84 o
  12   3   6        4.19       -1.34      4.13 o
  -9   4   6      122.44      112.90      8.52 o
  -8   4   6      169.40      160.24      9.13 o
  -7   4   6       68.24       73.00      9.21 o
  -6   4   6      271.46      278.51     12.66 o
  -5   4   6      857.03      933.46     27.89 o
  -4   4   6       28.56       18.77      2.79 o
  -3   4   6      692.55      762.11     15.65 o
  -2   4   6      497.85      550.56     11.72 o
  -1   4   6      224.80      249.99      7.14 o
   0   4   6       75.14       63.40      4.02 o
   1   4   6       74.69       60.91      3.83 o
   2   4   6     2775.43     3044.37     58.39 o
   3   4   6      122.12      150.18      6.00 o
   4   4   6     2036.35     2225.15     63.10 o
   5   4   6       10.96        1.44      1.82 o
   6   4   6      514.36      517.93     18.58 o
   7   4   6      706.41      721.72     24.72 o
   8   4   6       49.60       39.81      5.20 o
   9   4   6        2.08       -2.96      3.29 o
  10   4   6      447.42      448.50     27.95 o
  11   4   6       32.81       28.28      8.22 o
  12   4   6      217.57      240.78     15.76 o
  -9   5   6      183.24      183.98     11.51 o
  -8   5   6      142.10       92.03     33.87 o
  -7   5   6      190.31      184.85      9.76 o
  -6   5   6      516.55      511.38     17.86 o
  -5   5   6      306.92      287.44     20.71 o
  -4   5   6      103.32      104.68      6.13 o
  -3   5   6      620.09      678.11     20.80 o
  -2   5   6       82.82       83.53      3.25 o
  -1   5   6        3.47        0.25      1.00 o
   0   5   6      867.22      927.86     21.26 o
   1   5   6       24.37       18.71      2.37 o
   2   5   6      436.32      423.45     18.25 o
   3   5   6     2346.43     2631.46     59.11 o
   4   5   6        2.15        0.22      1.05 o
   5   5   6      178.61      212.69      9.86 o
   6   5   6      203.43      196.03      9.76 o
   7   5   6      299.44      292.91     12.89 o
   8   5   6       56.07       36.93      5.20 o
   9   5   6      377.47      316.46     52.12 o
  10   5   6      316.55      105.88     12.17 o
  11   5   6       68.42       69.05     11.84 o
  12   5   6      463.42      397.53     27.95 o
  -9   6   6      307.98      353.80     23.67 o
  -8   6   6        0.69        4.47      3.46 o
  -7   6   6      107.19      107.45      8.05 o
  -6   6   6       83.86       74.28      6.26 o
  -5   6   6       17.89       20.41      3.49 o
  -4   6   6      114.86      124.94      7.20 o
  -3   6   6      536.72      510.31     18.25 o
  -2   6   6       55.97       83.89      5.37 o
  -1   6   6      204.75      237.39      6.87 o
   0   6   6       53.88       49.49      2.96 o
   1   6   6      899.41      913.18     35.18 o
   2   6   6      229.52      238.64     20.22 o
   3   6   6     2379.60     2484.95     68.46 o
   4   6   6       19.13        2.70      1.92 o
   5   6   6       20.73       27.73      4.60 o
   6   6   6     2044.37     1846.46     51.78 o
   7   6   6       43.44       38.28     11.67 o
   8   6   6       34.45       33.85      5.10 o
   9   6   6      640.15      626.80     51.95 o
  10   6   6      367.03      362.08     25.48 o
  11   6   6      125.25      125.61     16.11 o
  12   6   6        0.21       -0.99      5.26 o
  13   6   6      115.17       99.30     15.78 o
  -8   7   6        0.08       -1.09      3.32 o
  -7   7   6      211.36      208.24     11.13 o
  -6   7   6        9.40        6.74      3.02 o
  -5   7   6      221.31      230.54     24.50 o
  -4   7   6       59.47       53.50      9.70 o
  -3   7   6      487.36      466.82     16.15 o
  -2   7   6       20.93       33.77      3.83 o
  -1   7   6      183.06      203.49      8.46 o
   0   7   6       56.88       65.01      4.24 o
   1   7   6      174.86      137.13      6.08 o
   2   7   6       48.10       50.06      3.82 o
   3   7   6       59.77       90.46      7.29 o
   4   7   6     1018.56     1020.07     25.21 o
   5   7   6      314.02      397.43     11.43 o
   6   7   6       77.02       79.24      7.09 o
   7   7   6       40.86       31.26      5.12 o
   8   7   6      495.03      443.77     18.35 o
   9   7   6       16.86       14.86      5.75 o
  10   7   6       28.07       30.69      5.66 o
  11   7   6      357.19      353.19     37.98 o
  12   7   6        7.23        0.33      6.25 o
  13   7   6      854.16      851.62     48.99 o
  -7   8   6        1.35        1.94      3.32 o
  -6   8   6        0.22       -3.55      2.37 o
  -5   8   6       30.94       33.23      6.58 o
  -4   8   6     1799.02     1688.42     48.44 o
  -3   8   6      986.27      958.24     29.27 o
  -2   8   6      643.40      650.05     29.26 o
  -1   8   6       36.50       28.92      3.60 o
   0   8   6      222.63      239.63     15.62 o
   1   8   6       80.54       79.37      4.63 o
   2   8   6     1927.43     1883.97     42.85 o
   3   8   6       39.38       43.42      2.85 o
   4   8   6       15.54       13.73      2.54 o
   5   8   6     3994.35     3913.71    166.03 o
   6   8   6       53.23       48.15      6.90 o
   7   8   6     2170.26     2123.48     63.78 o
   8   8   6        1.32        1.50      4.27 o
   9   8   6        0.05       -0.49      2.79 o
  10   8   6      175.10      148.66     14.14 o
  11   8   6        7.09        8.20      4.40 o
  12   8   6       58.01       59.98     15.62 o
  13   8   6        8.51        8.55      7.23 o
  -7   9   6        5.94        6.85      4.27 o
  -6   9   6      254.15      251.26     12.59 o
  -5   9   6        3.00        3.62      3.26 o
  -4   9   6       80.35       89.95      7.30 o
  -3   9   6       78.85       80.43      6.55 o
  -2   9   6      515.60      497.62     17.42 o
  -1   9   6      146.22      155.72     13.15 o
   0   9   6        5.05        9.63      2.76 o
   1   9   6       30.55       27.59      3.37 o
   2   9   6      998.26      936.61     26.84 o
   3   9   6      426.25      437.19     17.28 o
   4   9   6       14.97       21.00      2.17 o
   5   9   6      613.88      644.01     23.93 o
   6   9   6      245.33      242.50     12.78 o
   7   9   6     2725.91     2560.08     79.57 o
   8   9   6      379.17      378.95     24.83 o
   9   9   6      309.34      311.01     21.21 o
  10   9   6      397.59      391.08     18.66 o
  11   9   6       33.82       29.00      6.23 o
  12   9   6      598.65      622.04     26.58 o
  -6  10   6      140.71      147.00     11.18 o
  -5  10   6      196.05      221.61     11.70 o
  -4  10   6       74.17       74.79      7.16 o
  -3  10   6      239.03      241.53     12.82 o
  -2  10   6      407.86      394.93     15.30 o
  -1  10   6        1.60        0.89      2.96 o
   0  10   6       40.16       31.90      4.27 o
   1  10   6     3163.70     3081.14     82.15 o
   2  10   6        2.91        2.19      2.05 o
   3  10   6       50.53       59.92      5.36 o
   4  10   6      399.38      410.73     10.49 o
   5  10   6      572.18      584.12     22.88 o
   6  10   6     2511.73     2279.34     97.16 o
   7  10   6       16.11       19.25      4.99 o
   8  10   6       70.29       54.21      7.16 o
   9  10   6      558.69      555.62     23.47 o
  10  10   6       33.84       30.82      6.37 o
  11  10   6       11.24        6.90      4.63 o
  12  10   6      113.66      139.46     26.63 o
  -5  11   6       98.99       99.54      8.69 o
  -4  11   6       63.36       52.90      6.26 o
  -3  11   6      101.36       94.82     12.82 o
  -2  11   6       76.04       72.65      6.62 o
  -1  11   6      208.30      197.01      9.97 o
   0  11   6      194.98      206.25      9.63 o
   1  11   6      468.91      445.88     28.77 o
   2  11   6     1390.38     1395.62     48.99 o
   3  11   6      131.91      142.09      8.72 o
   4  11   6        3.43        6.26      3.33 o
   5  11   6      222.68      224.50     15.13 o
   6  11   6      723.34      719.79     36.50 o
   7  11   6        7.44        8.85      4.17 o
   8  11   6     1085.98     1053.23     37.30 o
   9  11   6      107.34      107.06     10.34 o
  10  11   6       54.16       69.84      8.80 o
  11  11   6      241.17      247.60     26.47 o
  12  11   6       55.78       58.59     13.15 o
  -4  12   6      123.26      121.98      9.86 o
  -3  12   6       88.23       84.54      7.72 o
  -2  12   6        1.02       -1.16      3.00 o
  -1  12   6       17.04       14.99      3.93 o
   0  12   6     1303.34     1270.41     37.86 o
   1  12   6      325.03      326.84     13.10 o
   2  12   6      515.03      495.71     22.36 o
   3  12   6       30.85       31.45      3.77 o
   4  12   6      132.78      110.25     10.23 o
   5  12   6     2054.04     1947.77     61.24 o
   6  12   6        0.85       -0.60      3.37 o
   7  12   6      244.43      256.47     14.76 o
   8  12   6        0.61        3.95      4.93 o
   9  12   6      210.38      225.07     20.39 o
  10  12   6       54.67       45.32      7.72 o
  11  12   6       11.52        9.61      9.70 o
  -3  13   6       68.34       69.99      7.58 o
  -2  13   6       47.94       42.49      7.56 o
  -1  13   6       99.36       84.51      7.66 o
   0  13   6       20.28       24.91      4.73 o
   1  13   6      552.40      506.08     18.33 o
   2  13   6       41.37       50.03      8.71 o
   3  13   6      347.34      366.76     12.13 o
   4  13   6        2.21        9.37      4.65 o
   5  13   6       24.79       12.35      4.99 o
   6  13   6        1.48        0.29      3.63 o
   7  13   6      420.48      388.06     35.02 o
   8  13   6        6.46        6.15      4.49 o
   9  13   6        0.09        0.46      5.92 o
  10  13   6      224.87      285.35     18.25 o
  11  13   6       66.87       65.36      9.55 o
  -1  14   6       28.21       24.74      4.99 o
   0  14   6        3.00       -2.22      3.13 o
   1  14   6      176.49      163.83      9.36 o
   2  14   6       19.95       17.38      3.55 o
   3  14   6       54.99       73.32     12.82 o
   4  14   6       94.39       91.74     14.14 o
   5  14   6       26.62       35.38      6.86 o
   6  14   6        4.78        3.26      4.18 o
   7  14   6        1.24       -2.65      4.06 o
   8  14   6       88.22       78.70     11.18 o
   9  14   6      130.86      156.51     14.30 o
  10  14   6      124.18      139.85     13.60 o
   1  15   6       19.11       24.83     12.00 o
   2  15   6      369.34      390.63     28.94 o
   3  15   6       30.98       12.17      7.56 o
   4  15   6        0.02       -0.99      5.92 o
   5  15   6      104.12      104.56     15.78 o
   6  15   6      281.66      306.06     17.79 o
   7  15   6       11.61       13.97      6.90 o
   8  15   6       14.81       16.19      7.89 o
   9  15   6      636.22      734.91     31.39 o
   4  16   6      270.12      289.02     24.99 o
   5  16   6       20.25       43.07     11.84 o
   6  16   6       86.77       86.00     10.93 o
  -6 -10   7        0.93       -0.72      4.44 o
  -5 -10   7      304.79      323.24     17.21 o
  -4 -10   7      544.14      542.79     23.78 o
  -3 -10   7      261.76      262.24     15.25 o
  -2 -10   7       17.49       17.47      5.52 o
  -1 -10   7      161.35      191.13     14.41 o
   0 -10   7      274.17      243.37     22.03 o
   1 -10   7      463.24      430.57     20.46 o
  -7  -9   7      220.84      268.97     24.66 o
  -6  -9   7        9.74        6.19      4.97 o
  -5  -9   7       96.89       81.78      9.16 o
  -4  -9   7      176.99      167.05     12.79 o
  -3  -9   7      376.80      370.70     39.29 o
  -2  -9   7       15.10       23.02      5.59 o
  -1  -9   7        7.71        3.27      4.56 o
   0  -9   7       22.92       25.19      6.02 o
   1  -9   7       47.88       49.29      7.66 o
   2  -9   7       21.56       23.37      6.07 o
   3  -9   7       15.80       15.91     12.66 o
  -8  -8   7        3.69        0.99      6.90 o
  -7  -8   7       20.73       13.81      8.22 o
  -6  -8   7      246.74      263.66     18.41 o
  -5  -8   7      243.07      221.80     12.95 o
  -4  -8   7        1.84        1.18      3.58 o
  -3  -8   7       84.86       88.14      9.16 o
  -2  -8   7       94.97       94.47      9.40 o
  -1  -8   7        6.51        1.42      3.95 o
   0  -8   7     1792.13     1857.24     82.04 o
   1  -8   7        0.30        1.57      4.27 o
   2  -8   7        0.29       -1.45      4.11 o
   3  -8   7      789.41      798.07     32.88 o
   4  -8   7        0.06        2.95      4.86 o
  -9  -7   7        3.47        1.97      4.93 o
  -8  -7   7      414.79      396.87     28.61 o
  -7  -7   7        0.32       -3.62      5.26 o
  -6  -7   7       85.60       92.34     10.69 o
  -5  -7   7      221.84      221.37     12.54 o
  -4  -7   7      141.82      145.48     11.22 o
  -3  -7   7      309.87      277.63     14.30 o
  -2  -7   7        5.12        2.59      3.53 o
  -1  -7   7        7.99        8.51      5.75 o
   0  -7   7      217.07      200.24     12.41 o
   1  -7   7      260.89      273.13     30.91 o
   2  -7   7      113.85      103.63      9.55 o
   3  -7   7        1.31       -1.44      3.58 o
   4  -7   7       14.21       14.00      5.92 o
   5  -7   7      484.64      503.11     22.04 o
   6  -7   7       27.38       13.15      6.90 o
  -9  -6   7        0.10       -2.96      5.26 o
  -7  -6   7       33.75       27.62      8.88 o
  -6  -6   7       52.40       45.40      6.13 o
  -5  -6   7      114.68      130.59     10.27 o
  -4  -6   7      184.83      174.78     12.49 o
  -3  -6   7      116.84      111.12      9.23 o
  -2  -6   7       12.22       15.19      4.25 o
  -1  -6   7     1531.46     1451.09     53.10 o
   0  -6   7        0.01       -4.02      3.62 o
   1  -6   7      144.60      164.68     12.17 o
   2  -6   7      659.91      646.76     35.02 o
   3  -6   7       21.96       19.61      5.52 o
   4  -6   7      311.69      314.47     16.04 o
   5  -6   7       21.16       13.93      5.23 o
   6  -6   7        0.88       -1.32      5.26 o
   7  -6   7       23.38       14.47      7.23 o
 -10  -5   7       25.20       34.85      9.86 o
  -9  -5   7       30.61       14.80      7.23 o
  -8  -5   7      963.28      990.37     51.29 o
  -7  -5   7      195.91      180.94     27.46 o
  -6  -5   7        1.29        2.72      3.23 o
  -5  -5   7      121.60      111.64     14.30 o
  -4  -5   7      902.48      844.53     29.16 o
  -3  -5   7       35.41       32.10      5.14 o
  -2  -5   7       31.28       26.95      4.73 o
  -1  -5   7        7.13        7.22      3.34 o
   0  -5   7      669.33      645.39     30.25 o
   1  -5   7      259.08      248.18     13.19 o
   2  -5   7     2093.52     2074.06     63.24 o
   3  -5   7       73.04       65.64      9.21 o
   4  -5   7       70.62       86.60      8.88 o
   5  -5   7      115.82      105.55     11.34 o
   6  -5   7       91.52      104.23     12.82 o
   7  -5   7       68.59       71.83      7.79 o
   8  -5   7        0.16        1.32      2.96 o
 -10  -4   7       48.66       45.31      7.21 o
  -9  -4   7      176.53      186.09     12.78 o
  -8  -4   7       59.43       59.88      7.30 o
  -7  -4   7       52.30       51.77      4.84 o
  -6  -4   7      108.10      127.96      5.69 o
  -5  -4   7        3.99        1.86      2.92 o
  -4  -4   7      197.41      181.95     10.10 o
  -3  -4   7      103.30      105.46     12.49 o
  -2  -4   7      340.94      311.62     14.13 o
  -1  -4   7        1.19       -2.10      4.44 o
   0  -4   7      351.55      344.31     15.48 o
   1  -4   7       74.23       71.37      7.56 o
   2  -4   7      358.20      360.40     42.25 o
   3  -4   7      120.23      121.94      9.95 o
   4  -4   7      138.61      108.08     16.77 o
   5  -4   7        5.60        5.18      4.02 o
   6  -4   7       85.76       87.13     11.84 o
   7  -4   7      146.95      132.51     14.80 o
   8  -4   7      695.38      622.76     32.55 o
 -10  -3   7       12.91       12.49      6.90 o
  -9  -3   7      109.42      130.97     10.90 o
  -8  -3   7      296.86      273.30     10.50 o
  -7  -3   7       39.87       38.24      4.10 o
  -6  -3   7       72.57       71.12      4.46 o
  -5  -3   7        4.55       -0.23      1.96 o
  -4  -3   7     1585.34     1613.73     83.35 o
  -3  -3   7        9.58       10.94      2.34 o
  -2  -3   7       11.51        6.15      3.16 o
  -1  -3   7      162.43      157.80      9.31 o
   0  -3   7      127.16      125.26      8.75 o
   1  -3   7     1091.36     1034.24     34.18 o
   2  -3   7        3.52        1.88      3.79 o
   3  -3   7       71.67       61.63      7.17 o
   4  -3   7       51.54       56.95      8.71 o
   5  -3   7       71.95       94.37     11.84 o
   6  -3   7        0.04       -5.43      3.62 o
   7  -3   7       40.35       32.55      8.55 o
   8  -3   7      639.06      667.11     24.28 o
   9  -3   7       14.34       19.73      6.90 o
 -10  -2   7      377.96      427.12     28.94 o
  -9  -2   7       40.87       37.16      8.88 o
  -8  -2   7        6.86        5.43      2.66 o
  -7  -2   7      277.17      283.89     10.35 o
  -6  -2   7      440.04      419.80     11.84 o
  -5  -2   7      879.73      804.64     18.35 o
  -4  -2   7       18.68       19.10      2.88 o
  -3  -2   7       34.74       35.17      3.63 o
  -2  -2   7       75.82       75.32      4.30 o
  -1  -2   7      311.92      297.99     22.85 o
   0  -2   7        1.46        5.15      2.98 o
   1  -2   7       12.95       20.25      4.25 o
   2  -2   7      126.87      139.09     10.03 o
   3  -2   7     1226.43     1209.27     39.28 o
   4  -2   7       46.68       42.30      6.23 o
   5  -2   7     1577.13     1503.97     64.45 o
   6  -2   7        1.87       -3.95      4.60 o
   7  -2   7      440.03      449.48     26.30 o
   8  -2   7      567.91      537.09     20.42 o
   9  -2   7        4.78       10.72      6.41 o
  10  -2   7       20.63       51.95      9.21 o
 -10  -1   7       27.79       20.39      8.22 o
  -9  -1   7       58.08       51.05     10.03 o
  -8  -1   7      135.21      129.91     11.18 o
  -7  -1   7       77.14       79.66      6.10 o
  -6  -1   7      712.26      720.88     16.80 o
  -5  -1   7     2843.08     2925.11     57.88 o
  -4  -1   7      116.63      123.16      4.89 o
  -3  -1   7     1559.83     1508.97     36.39 o
  -2  -1   7      107.84       85.93      6.15 o
  -1  -1   7        1.10        2.81      1.35 o
   0  -1   7     1301.06     1233.47     38.29 o
   1  -1   7      391.82      402.80     16.15 o
   2  -1   7        9.84       19.68      4.30 o
   3  -1   7        5.29        0.49      4.11 o
   4  -1   7     1148.56     1213.68     39.46 o
   5  -1   7       42.99       48.01      8.88 o
   6  -1   7     2402.31     2410.50     97.66 o
   7  -1   7      906.31      774.35     38.80 o
   8  -1   7       29.62       23.35      8.22 o
   9  -1   7       44.81       45.76      6.74 o
  10  -1   7      115.76      143.36     17.10 o
 -10   0   7        5.67        7.89      6.90 o
  -9   0   7       22.05       22.09      4.66 o
  -8   0   7       84.54       93.74      7.78 o
  -7   0   7       18.72       19.85      3.19 o
  -6   0   7      156.65      126.03      9.28 o
  -5   0   7      813.80      802.28     18.04 o
  -4   0   7       13.67       13.13      2.02 o
  -3   0   7       16.28       21.77      2.63 o
  -2   0   7       11.32       11.00      2.84 o
  -1   0   7      894.01      946.88     30.05 o
   0   0   7      711.42      768.33     31.89 o
   1   0   7      848.43      833.86     41.43 o
   2   0   7      432.42      393.20     15.96 o
   3   0   7      193.89      196.83      7.32 o
   4   0   7     2452.60     2524.48     87.79 o
   5   0   7      809.22      832.94     26.90 o
   6   0   7      955.44      924.45     30.08 o
   7   0   7      413.76      426.73     17.40 o
   8   0   7       44.29       68.49      7.43 o
   9   0   7       85.71       86.54      7.98 o
  10   0   7        0.55        5.59      7.56 o
  11   0   7      122.70      143.36     18.08 o
 -10   1   7      130.60      159.80     19.73 o
  -9   1   7      510.45      554.49     48.01 o
  -8   1   7       61.08       49.85      5.84 o
  -7   1   7       45.77       47.25      5.28 o
  -6   1   7      237.29      241.41      8.98 o
  -5   1   7       96.31       92.26      4.89 o
  -4   1   7     2713.27     2689.36     73.39 o
  -3   1   7        3.98        4.39      2.53 o
  -2   1   7        1.01        2.81      1.65 o
  -1   1   7      982.48     1073.79     32.86 o
   0   1   7      170.67      144.04      7.86 o
   1   1   7      793.24      856.04     21.47 o
   2   1   7      823.47      925.14     19.81 o
   3   1   7      108.97      114.49      4.34 o
   4   1   7      147.58      162.16      6.05 o
   5   1   7      838.36      815.96     26.46 o
   6   1   7     3543.14     3295.38     92.52 o
   7   1   7        0.13       -0.12      3.04 o
   8   1   7        0.04        2.06      3.45 o
   9   1   7      453.75      486.39     18.54 o
  10   1   7        9.61       12.19      4.82 o
  11   1   7       78.78       74.03      9.36 o
 -10   2   7      218.47      241.73     22.36 o
  -9   2   7      225.18      232.25     12.88 o
  -8   2   7        8.94       13.78      4.17 o
  -7   2   7        4.69        9.54      4.27 o
  -6   2   7       94.18      100.62      8.88 o
  -5   2   7        3.52        4.39      2.53 o
  -4   2   7        3.18       -0.25      1.64 o
  -3   2   7       28.86       28.77      2.69 o
  -2   2   7      250.06      207.70      7.01 o
  -1   2   7      839.13      885.18     21.85 o
   0   2   7     2439.05     2550.75     72.19 o
   1   2   7      745.00      751.76     36.66 o
   2   2   7      707.54      868.57     18.89 o
   3   2   7     1857.21     1846.24     42.45 o
   4   2   7      207.47      222.04      7.62 o
   5   2   7       89.35       88.76      5.12 o
   6   2   7       45.60       55.40      4.46 o
   7   2   7     1621.99     1554.90     47.43 o
   8   2   7      587.36      546.08     21.27 o
   9   2   7       54.12       46.96      8.55 o
  10   2   7        7.43        1.97      7.23 o
  11   2   7       14.71       16.51      7.07 o
  12   2   7        4.51        3.61      7.07 o
  -9   3   7       31.26       23.27      5.45 o
  -8   3   7      798.57      794.40     37.16 o
  -7   3   7       69.11       80.23      9.21 o
  -6   3   7      670.93      617.83     29.26 o
  -5   3   7     1806.51     1836.07     72.67 o
  -4   3   7      250.40      235.68      7.40 o
  -3   3   7       51.56       33.15      2.80 o
  -2   3   7      571.04      619.55     15.69 o
  -1   3   7      736.32      815.21     20.16 o
   0   3   7      585.28      580.74     15.16 o
   1   3   7      147.48      158.58      8.19 o
   2   3   7     1208.04     1484.61     34.79 o
   3   3   7      809.51      916.03     24.09 o
   4   3   7     1257.77     1318.72     31.69 o
   5   3   7      565.82      589.16     16.35 o
   6   3   7      460.37      457.42     13.94 o
   7   3   7       53.45       47.38      4.58 o
   8   3   7       56.65       58.80      6.90 o
   9   3   7        0.67       -1.97      3.16 o
  10   3   7      125.27      129.21     10.92 o
  11   3   7       25.95       27.47      6.40 o
  12   3   7       20.37       15.38      5.90 o
  -9   4   7      226.94      240.86     20.55 o
  -8   4   7      121.74      122.80      8.70 o
  -7   4   7        1.92       -1.38      1.50 o
  -6   4   7        1.10        0.80      2.43 o
  -5   4   7      826.35      760.63     35.84 o
  -4   4   7       59.96       60.20      7.89 o
  -3   4   7      145.06      129.83      5.77 o
  -2   4   7        2.56        2.20      1.28 o
  -1   4   7      408.42      372.10     10.33 o
   0   4   7     1236.26     1332.45     37.20 o
   1   4   7      407.04      551.37     17.16 o
   2   4   7     2746.30     2884.14     55.76 o
   3   4   7      679.54      706.37     18.53 o
   4   4   7     3185.60     3478.88     78.19 o
   5   4   7       47.70       59.29      4.54 o
   6   4   7      245.12      234.20      8.94 o
   7   4   7      374.33      389.61     13.06 o
   8   4   7      364.72      360.95     12.82 o
   9   4   7      276.92      286.11     14.75 o
  10   4   7       42.24       45.29      7.09 o
  11   4   7       23.19       30.10      6.55 o
  12   4   7       50.25       49.98      8.28 o
  -9   5   7      746.20      818.67     27.85 o
  -8   5   7      468.44      428.77     24.66 o
  -7   5   7       90.67       80.09      6.86 o
  -6   5   7      107.09      116.01      7.86 o
  -5   5   7       96.27       82.00      6.26 o
  -4   5   7      246.35      244.63     10.22 o
  -3   5   7        3.58       13.94      6.74 o
  -2   5   7      763.86      747.84     17.73 o
  -1   5   7       82.45       96.90      4.09 o
   0   5   7        3.23        9.06      1.97 o
   1   5   7       43.02       64.30      4.18 o
   2   5   7       74.16       88.36      4.59 o
   3   5   7      502.21      492.42     11.66 o
   4   5   7      389.07      380.56     14.39 o
   5   5   7      356.46      321.78     13.01 o
   6   5   7      114.15      113.74      7.73 o
   7   5   7      899.55      863.43     50.97 o
   8   5   7     1558.81     1575.26     48.55 o
   9   5   7      266.28      256.83     13.10 o
  10   5   7       34.10       24.49      5.05 o
  11   5   7        1.32        1.97      5.26 o
  12   5   7      380.03      424.01     20.81 o
  -8   6   7        0.22       -2.42      2.84 o
  -7   6   7       77.20       88.31      7.53 o
  -6   6   7      306.25      276.21     23.51 o
  -5   6   7        0.20       -3.95      2.96 o
  -4   6   7       17.08       15.18      4.44 o
  -3   6   7      755.17      758.76     26.14 o
  -2   6   7     1375.31     1356.74     41.10 o
  -1   6   7      231.79      244.30      7.23 o
   0   6   7      143.54      154.65      5.44 o
   1   6   7      199.27      195.96      8.06 o
   2   6   7      313.29      315.30      9.61 o
   3   6   7      436.32      501.48     13.77 o
   4   6   7     1165.76     1221.25     29.38 o
   5   6   7        0.03        5.17      7.19 o
   6   6   7       53.22       53.16      3.26 o
   7   6   7      277.80      277.43     13.12 o
   8   6   7        1.81        1.40      2.76 o
   9   6   7      913.27      942.54     32.64 o
  10   6   7       17.35       21.75      4.88 o
  11   6   7       57.27       62.47     11.51 o
  12   6   7       27.78        6.25      6.90 o
  -8   7   7      168.43      185.53     10.95 o
  -7   7   7       17.24       13.01      5.92 o
  -6   7   7       20.97       27.03      4.58 o
  -5   7   7       25.06       19.72      7.40 o
  -4   7   7      409.46      378.68     14.39 o
  -3   7   7      324.62      315.67     12.32 o
  -2   7   7      117.01      131.00      6.93 o
  -1   7   7      996.63      997.93     29.05 o
   0   7   7       80.73       82.87      5.27 o
   1   7   7       18.10       16.58      2.15 o
   2   7   7        0.02       -1.18      2.30 o
   3   7   7      747.36      798.23     38.64 o
   4   7   7      959.14      960.42     28.90 o
   5   7   7     3096.13     3157.98     86.72 o
   6   7   7        1.60       12.82      5.26 o
   7   7   7       66.17       48.01      8.88 o
   8   7   7     2106.99      930.20     44.06 o
   9   7   7      861.70      696.85     80.72 o
  10   7   7        0.51        2.15      3.46 o
  11   7   7      426.65      438.97     20.19 o
  12   7   7       86.62       65.10     12.82 o
  -7   8   7       63.10       56.96      6.60 o
  -6   8   7        8.71        9.48      3.70 o
  -5   8   7       67.69       73.64      6.69 o
  -4   8   7      322.26      340.72     26.14 o
  -3   8   7      894.05      885.96     27.53 o
  -2   8   7      139.07      154.05      7.89 o
  -1   8   7      555.58      563.22     18.35 o
   0   8   7      196.12      186.88      9.70 o
   1   8   7      508.72      522.32     16.50 o
   2   8   7      738.81      738.64     31.07 o
   3   8   7     1053.69     1110.76     27.94 o
   4   8   7       24.91       22.52      3.76 o
   5   8   7       11.67       12.39      2.19 o
   6   8   7       54.84       45.61      6.05 o
   7   8   7       58.20       48.31      7.40 o
   8   8   7     1085.71     1043.41     43.90 o
   9   8   7        3.94        3.08      5.59 o
  10   8   7      484.92      479.97     46.20 o
  11   8   7      383.00      356.87     17.83 o
  12   8   7      133.94      158.24     13.12 o
  -6   9   7       21.14       25.30      5.20 o
  -5   9   7       28.69       25.01      4.49 o
  -4   9   7        5.99        4.40      3.23 o
  -3   9   7       47.04       46.70      7.40 o
  -2   9   7      553.74      515.80     23.35 o
  -1   9   7      652.01      696.70     22.07 o
   0   9   7      747.64      718.84     22.20 o
   1   9   7      381.09      379.31     13.01 o
   2   9   7      701.65      697.86     20.91 o
   3   9   7     2914.82     2947.67     57.35 o
   4   9   7     1805.34     1775.92     42.54 o
   5   9   7     1036.29     1029.83     26.30 o
   6   9   7       21.05       37.07      9.04 o
   7   9   7     2674.47     2601.69    120.51 o
   8   9   7      393.78      356.55     16.83 o
   9   9   7      813.03      745.57     28.45 o
  10   9   7       11.44        6.26      4.30 o
  11   9   7        7.77        2.86      3.93 o
  12   9   7      184.69      175.40     14.05 o
  -6  10   7       93.67       83.43      8.28 o
  -5  10   7        9.83       16.51      6.41 o
  -4  10   7      435.44      423.59     16.99 o
  -3  10   7       16.88       13.63      3.83 o
  -2  10   7      367.97      389.43     17.92 o
  -1  10   7      292.06      265.83     11.23 o
   0  10   7      528.49      507.44     17.19 o
   1  10   7     1774.85     1661.35     46.24 o
   2  10   7      158.52      167.54      7.66 o
   3  10   7      736.10      716.46     16.64 o
   4  10   7      142.37      134.24      7.74 o
   5  10   7       32.13       28.87      5.46 o
   6  10   7      396.99      413.67     21.04 o
   7  10   7       39.83       48.10      6.83 o
   8  10   7      216.11      208.43     13.48 o
   9  10   7      311.92      312.55     16.39 o
  10  10   7     1087.60     1063.40     62.14 o
  11  10   7       45.99       52.50     16.93 o
  12  10   7       28.49       34.27      7.09 o
  -5  11   7       89.78       83.21      8.13 o
  -4  11   7       29.68       24.15      4.96 o
  -3  11   7      105.32      103.14      8.33 o
  -2  11   7      126.45      116.82      8.46 o
  -1  11   7      589.62      565.15     19.70 o
   0  11   7      346.22      358.25     13.80 o
   1  11   7        0.71        1.96      3.78 o
   2  11   7      755.88      765.62     23.45 o
   3  11   7     1131.57     1132.13     27.82 o
   4  11   7      420.40      413.95     11.02 o
   5  11   7      946.82      933.81     33.33 o
   6  11   7      594.27      609.13     24.52 o
   7  11   7      130.11      113.53     10.23 o
   8  11   7      497.66      488.15     21.50 o
   9  11   7        4.07        0.07      3.83 o
  10  11   7      234.69      230.40     14.50 o
  11  11   7       14.92        1.38      4.02 o
  12  11   7       30.10       33.81      7.02 o
  -4  12   7       16.31       11.02      4.40 o
  -3  12   7       34.15       28.65      7.40 o
  -2  12   7       43.42       31.55      4.87 o
  -1  12   7      369.12      328.25     13.93 o
   0  12   7      693.45      663.88     22.29 o
   1  12   7      148.57      150.57      8.10 o
   2  12   7        6.95        2.57      2.53 o
   3  12   7       28.46       27.85      4.98 o
   4  12   7      208.00      197.16     36.83 o
   5  12   7      157.97      166.99     16.93 o
   6  12   7      133.79      133.99     24.17 o
   7  12   7      190.53      166.94     20.22 o
   8  12   7        4.41       -1.95      3.40 o
   9  12   7      261.66      231.46     14.36 o
  10  12   7       81.45       71.34      9.31 o
  11  12   7        0.47        1.69     11.84 o
  -3  13   7        8.81        5.58      3.83 o
  -2  13   7      218.53      256.60     12.83 o
  -1  13   7      102.57       99.12      8.05 o
   0  13   7       80.53       68.01      8.88 o
   1  13   7       38.08       25.86      4.40 o
   2  13   7      335.60      340.10     13.43 o
   3  13   7      437.53      446.94     13.88 o
   4  13   7      150.78      142.37     17.10 o
   5  13   7        4.23       -0.82      6.58 o
   6  13   7      239.59      247.84     15.62 o
   7  13   7        8.43        4.64      4.40 o
   8  13   7      128.27      124.40     14.96 o
   9  13   7      136.93      133.45     27.46 o
  10  13   7      169.65      201.18     16.27 o
  11  13   7        2.77        2.71      4.73 o
  -1  14   7        5.05        2.87      3.55 o
   0  14   7      267.61      269.67     12.92 o
   1  14   7      113.63      119.37      8.61 o
   2  14   7      203.49      224.08     10.72 o
   3  14   7       49.12       58.53     12.17 o
   4  14   7      235.63      296.91     23.67 o
   5  14   7      503.49      527.83     23.93 o
   6  14   7        4.24       15.41      5.57 o
   7  14   7        6.00       10.66      6.25 o
   8  14   7       60.32       63.73     11.02 o
   9  14   7      182.50      207.60     16.27 o
  10  14   7        4.69       -0.79      5.59 o
   1  15   7       12.81       17.17      6.90 o
   2  15   7        2.22       -1.97      5.59 o
   3  15   7        2.16       -1.64      5.92 o
   4  15   7      124.21      135.80     17.76 o
   5  15   7       62.69       81.54     14.47 o
   6  15   7      100.32      105.99     18.25 o
   7  15   7      133.27      187.85     15.92 o
   8  15   7       41.03       51.44     12.49 o
   9  15   7       60.57       69.50     10.23 o
   4  16   7      105.28      127.58     18.41 o
   5  16   7      143.56      168.02     21.04 o
   6  16   7      156.14      146.98     17.76 o
  -6  -9   8       85.49       89.44     10.35 o
  -5  -9   8        2.33        7.47      4.87 o
  -4  -9   8      257.36      243.06     16.77 o
  -3  -9   8      231.95      229.13     30.41 o
  -2  -9   8      263.65      271.53     19.56 o
  -1  -9   8       64.26       69.24      9.00 o
   0  -9   8       49.56       54.00      8.02 o
   1  -9   8      204.12      209.04     16.44 o
  -7  -8   8       14.88       16.44      8.88 o
  -6  -8   8        4.55        5.29      4.32 o
  -5  -8   8      442.83      409.54     22.52 o
  -4  -8   8       73.81       64.26      8.22 o
  -3  -8   8      338.01      285.98     15.64 o
  -2  -8   8      270.69      249.62     14.46 o
  -1  -8   8        6.56        8.86      4.98 o
   0  -8   8      629.14      630.64     25.91 o
   1  -8   8        7.56       14.06      5.41 o
   2  -8   8      101.49      104.87     10.59 o
   3  -8   8      152.88      170.96     12.64 o
  -8  -7   8       92.11      108.18     16.44 o
  -7  -7   8      158.05      153.40     22.19 o
  -6  -7   8       54.30       69.57      8.37 o
  -5  -7   8       10.32       13.32      4.82 o
  -4  -7   8       35.33       31.97      5.93 o
  -3  -7   8      152.96      179.62     12.23 o
  -2  -7   8      216.80      199.14     12.96 o
  -1  -7   8      306.38      297.36     15.56 o
   0  -7   8       71.07       68.62      8.33 o
   1  -7   8       84.34       84.31      9.18 o
   2  -7   8      753.46      730.15     57.38 o
   3  -7   8       83.96       87.36      9.85 o
   4  -7   8      101.79      113.41     20.55 o
   5  -7   8      397.52      419.61     20.30 o
  -9  -6   8      605.80      654.99     40.44 o
  -8  -6   8        1.04       -1.32      4.60 o
  -7  -6   8      100.56       96.86     12.49 o
  -6  -6   8      130.90      134.44     10.66 o
  -5  -6   8        4.66        5.72      3.71 o
  -4  -6   8      249.56      222.69     12.63 o
  -3  -6   8       84.24       73.40      8.22 o
  -2  -6   8      228.64      214.42     13.07 o
  -1  -6   8        0.03       -1.98      3.40 o
   0  -6   8      378.88      368.44     35.18 o
   1  -6   8       15.17       13.85      5.04 o
   2  -6   8        0.00        2.52      3.82 o
   3  -6   8      234.79      218.59     16.28 o
   4  -6   8       83.83       74.02     14.14 o
   5  -6   8        5.22        1.88      4.93 o
   6  -6   8      134.66      143.69     15.45 o
  -9  -5   8       10.57        6.90      7.23 o
  -8  -5   8      203.68      236.74     21.04 o
  -7  -5   8      311.43      319.23     11.81 o
  -6  -5   8      206.91      204.21     11.77 o
  -5  -5   8       44.41       42.33      6.16 o
  -4  -5   8       52.22       70.02      7.66 o
  -3  -5   8      884.88      863.08     30.52 o
  -2  -5   8      440.64      455.16     19.24 o
  -1  -5   8       40.88       49.16      6.55 o
   0  -5   8        3.37        3.38      5.59 o
   1  -5   8     1542.46     1456.29     59.19 o
   2  -5   8      319.03      303.91     26.14 o
   3  -5   8       89.59       82.09      8.82 o
   4  -5   8       51.98       52.83      7.65 o
   5  -5   8      129.83      115.99     10.74 o
   6  -5   8       33.56       39.46      8.88 o
   7  -5   8      151.93      130.54     15.45 o
  -9  -4   8        1.81        6.58      6.90 o
  -8  -4   8      861.98      819.72     44.72 o
  -7  -4   8        1.28        3.19      3.04 o
  -6  -4   8       26.48       29.10      3.94 o
  -5  -4   8      131.87      121.45      9.46 o
  -4  -4   8       23.08       19.35      4.60 o
  -3  -4   8      354.05      320.02     22.85 o
  -2  -4   8       80.71       82.39     16.28 o
  -1  -4   8      280.49      276.11     13.66 o
   0  -4   8        0.06       -0.11      3.22 o
   1  -4   8       54.43       62.41      7.48 o
   2  -4   8      661.49      669.41     96.01 o
   3  -4   8      224.62      211.72     12.55 o
   4  -4   8      162.86      184.15     12.46 o
   5  -4   8       25.07       36.48      8.06 o
   6  -4   8       36.55       39.46      8.88 o
   7  -4   8       21.77       30.25      8.22 o
   8  -4   8      715.29      776.58     76.94 o
  -9  -3   8      300.85      327.17     23.02 o
  -8  -3   8      834.75      778.63     22.46 o
  -7  -3   8      595.42      649.11     19.16 o
  -6  -3   8       67.43       58.94      5.45 o
  -5  -3   8        2.50        0.53      2.79 o
  -4  -3   8     2082.84     2041.91     81.87 o
  -3  -3   8      475.47      455.56     18.15 o
  -2  -3   8      310.77      310.95     14.04 o
  -1  -3   8      313.63      331.88     14.92 o
   0  -3   8       23.40       19.46      4.58 o
   1  -3   8        4.62        0.39      3.63 o
   2  -3   8      115.02      100.88     12.33 o
   3  -3   8      461.24      438.28     19.03 o
   4  -3   8      218.77      199.04     12.55 o
   5  -3   8       48.23       39.16      6.55 o
   6  -3   8      142.74      151.91     16.11 o
   7  -3   8        6.13        6.58      5.92 o
   8  -3   8       21.81       14.49      4.76 o
   9  -3   8       73.82       78.65      8.71 o
 -10  -2   8       69.28       84.83     14.14 o
  -9  -2   8       67.38       82.53     12.82 o
  -8  -2   8        0.98        1.26      2.53 o
  -7  -2   8      570.10      587.86     17.77 o
  -6  -2   8      166.71      168.56      6.44 o
  -5  -2   8        8.64       13.52      2.45 o
  -4  -2   8      254.85      272.34      9.79 o
  -3  -2   8        3.21       -0.79      2.79 o
  -2  -2   8      410.59      415.71     16.80 o
  -1  -2   8      307.06      293.70     13.51 o
   0  -2   8      866.27      904.50     44.55 o
   1  -2   8      189.82      172.46     18.58 o
   2  -2   8      671.01      657.51     24.61 o
   3  -2   8     1529.55     1558.56     66.09 o
   4  -2   8     2170.04     2024.39     62.15 o
   5  -2   8       99.16       93.05     11.84 o
   6  -2   8      169.55      160.46     16.44 o
   7  -2   8      925.95      879.24     43.40 o
   8  -2   8        1.88       -3.95      5.26 o
   9  -2   8      153.09      141.46     16.44 o
 -10  -1   8      252.29      274.56     23.02 o
  -9  -1   8       77.58       75.34      7.43 o
  -8  -1   8       74.76       81.15      7.43 o
  -7  -1   8        6.87       10.73      2.87 o
  -6  -1   8      138.23      121.74      5.60 o
  -5  -1   8       98.27       88.92      4.79 o
  -4  -1   8      217.98      219.33      7.10 o
  -3  -1   8      210.21      197.80      7.68 o
  -2  -1   8      118.32      103.49      8.27 o
  -1  -1   8      659.72      633.06     22.61 o
   0  -1   8        0.65       -0.87      2.84 o
   1  -1   8      156.35      156.32     11.84 o
   2  -1   8      562.88      539.50     42.75 o
   3  -1   8       35.33       40.16      8.88 o
   4  -1   8      676.36      714.71     26.78 o
   5  -1   8      304.22      282.12     19.40 o
   6  -1   8       17.42       27.29      7.89 o
   7  -1   8      177.61      176.57     17.76 o
   8  -1   8       22.04       37.48      9.54 o
   9  -1   8     1473.42     1575.06     48.15 o
  10  -1   8       50.19       67.73     12.82 o
 -10   0   8        1.42        4.27      6.25 o
  -9   0   8       84.79       90.06     13.97 o
  -8   0   8        8.03        6.46      3.78 o
  -7   0   8        6.24        2.52      2.67 o
  -6   0   8      610.43      670.89     16.07 o
  -5   0   8      161.85      153.21      7.22 o
  -4   0   8      127.61      116.91      4.98 o
  -3   0   8      304.89      298.66      8.46 o
  -2   0   8      328.48      299.02     12.99 o
  -1   0   8     2145.76     2059.55     60.32 o
   0   0   8       55.76       59.48      7.23 o
   1   0   8      168.01      166.40     12.66 o
   2   0   8        0.57       -3.12      2.84 o
   3   0   8      477.89      479.56     19.89 o
   4   0   8      530.67      568.64     22.42 o
   5   0   8      168.78      129.55     13.81 o
   6   0   8      934.48     1000.90     47.02 o
   7   0   8       42.66       55.57     10.52 o
   8   0   8      176.28      211.42     20.06 o
   9   0   8       31.06       37.77      5.96 o
  10   0   8       25.84       24.33      9.21 o
  -9   1   8      230.64      254.94     13.51 o
  -8   1   8       70.87       65.62     10.52 o
  -7   1   8      192.17      195.29     10.42 o
  -6   1   8       90.94       94.98     15.29 o
  -5   1   8       22.13       24.75      2.93 o
  -4   1   8        0.00        0.93      3.09 o
  -3   1   8      225.38      222.29      7.98 o
  -2   1   8     1033.31     1076.05     26.61 o
  -1   1   8        8.62       11.05      3.95 o
   0   1   8     2893.52     3126.92     88.85 o
   1   1   8      654.39      654.77     17.37 o
   2   1   8      299.89      321.32     10.04 o
   3   1   8      413.96      425.19     10.64 o
   4   1   8     2045.94     2021.21     58.00 o
   5   1   8     1815.80     1801.40     52.76 o
   6   1   8      773.18      753.20     37.16 o
   7   1   8      120.76      119.49      9.08 o
   8   1   8      112.31      129.55     15.45 o
   9   1   8      270.91      275.87     21.70 o
  10   1   8      203.61      204.85     20.71 o
  11   1   8       73.63       98.64     15.13 o
  -9   2   8       31.53       48.63      6.95 o
  -8   2   8       77.06       73.67      7.41 o
  -7   2   8      351.08      397.55     16.59 o
  -6   2   8       78.74       62.80      7.89 o
  -5   2   8      469.09      399.50     20.39 o
  -4   2   8     1051.74      981.71     24.30 o
  -3   2   8       11.12       10.38      3.13 o
  -2   2   8     2797.56     2877.83     65.09 o
  -1   2   8      144.65      125.97      5.83 o
   0   2   8        0.04        2.72      2.61 o
   1   2   8       57.06       52.85     13.65 o
   2   2   8      375.32      389.73     11.83 o
   3   2   8      357.12      407.38     11.58 o
   4   2   8      557.22      563.12     15.31 o
   5   2   8        2.83        3.96      2.79 o
   6   2   8      747.15      679.23     23.79 o
   7   2   8      269.93      286.32     13.53 o
   8   2   8      109.62      100.11      8.88 o
   9   2   8       98.75      110.67      9.87 o
  10   2   8        2.86        5.59      5.92 o
  11   2   8      575.94      700.69     40.44 o
  -9   3   8        1.22       -0.80      3.60 o
  -8   3   8        7.98        6.30      4.01 o
  -7   3   8      277.51      266.99     17.10 o
  -6   3   8        6.60       11.84      4.60 o
  -5   3   8      119.65      125.28      9.86 o
  -4   3   8       17.74       10.85      3.95 o
  -3   3   8      954.59      980.42     24.06 o
  -2   3   8      154.83      149.75     14.60 o
  -1   3   8      167.30      177.43      6.62 o
   0   3   8     4481.42     4395.31     97.49 o
   1   3   8        0.23       -1.08      2.47 o
   2   3   8     1457.03     1464.79     42.07 o
   3   3   8      172.35      259.11      8.65 o
   4   3   8      282.05      308.50      9.97 o
   5   3   8     3251.87     3314.53     75.03 o
   6   3   8     1446.59     1468.17     35.99 o
   7   3   8      120.81      133.25      6.94 o
   8   3   8      475.33      443.43     18.71 o
   9   3   8      212.36      212.66     12.36 o
  10   3   8        0.17        5.98      4.50 o
  11   3   8       33.97       33.84      7.09 o
  12   3   8       19.11       18.14      6.31 o
  -9   4   8      175.34      185.87     12.70 o
  -8   4   8      198.63      223.26     16.44 o
  -7   4   8       13.25        8.55      4.93 o
  -6   4   8       71.35       64.12      8.55 o
  -5   4   8      418.30      407.07     21.37 o
  -4   4   8      212.02      219.97     13.48 o
  -3   4   8      356.11      346.11     27.29 o
  -2   4   8       37.18       38.70      3.07 o
  -1   4   8      930.48      954.51     23.35 o
   0   4   8      352.27      407.16     13.82 o
   1   4   8       97.79      106.05      6.90 o
   2   4   8      541.48      597.49     19.75 o
   3   4   8        0.72        3.09      1.96 o
   4   4   8      172.77      213.27     13.14 o
   5   4   8      499.73      499.64     18.33 o
   6   4   8     1215.02     1199.51     30.35 o
   7   4   8     3920.88     3773.53     86.22 o
   8   4   8      485.17      470.57     16.03 o
   9   4   8       26.97       23.20      5.43 o
  10   4   8      931.50      958.48     55.24 o
  11   4   8       11.10        9.88     11.84 o
  12   4   8      322.21      321.33     28.77 o
  -8   5   8       20.82       26.63      7.23 o
  -7   5   8        0.12       -0.99      3.02 o
  -6   5   8       15.25        8.17      3.13 o
  -5   5   8        0.52        2.22      2.43 o
  -4   5   8       28.10       27.31      3.72 o
  -3   5   8      585.85      538.92     25.32 o
  -2   5   8        0.64        3.41      1.82 o
  -1   5   8     2197.50     2217.82     59.98 o
   0   5   8      346.89      377.86     13.01 o
   1   5   8     1837.10     1892.16     52.07 o
   2   5   8       12.79       45.69      4.08 o
   3   5   8       11.48       19.10      2.26 o
   4   5   8     1657.51     1647.95     39.47 o
   5   5   8       31.24       35.29      3.84 o
   6   5   8      523.07      537.76     16.18 o
   7   5   8       78.99       70.38      5.78 o
   8   5   8       73.50       55.58      5.32 o
   9   5   8       14.97        9.60      4.02 o
  10   5   8      299.14      296.26     22.03 o
  11   5   8       11.54       14.11      5.59 o
  12   5   8        6.24        8.35      5.33 o
  -8   6   8       20.53       17.96      4.60 o
  -7   6   8      319.13      379.79     15.68 o
  -6   6   8       10.99       14.07      3.55 o
  -5   6   8       49.06       48.34      7.40 o
  -4   6   8      195.18      195.26     16.60 o
  -3   6   8       43.16       43.73      4.42 o
  -2   6   8      604.70      633.85     20.10 o
  -1   6   8      441.92      451.80     14.50 o
   0   6   8      863.48      872.19     25.69 o
   1   6   8      451.29      477.58     15.66 o
   2   6   8      993.94     1022.44     29.84 o
   3   6   8     1657.27     1755.83     38.91 o
   4   6   8      277.22      339.14      9.19 o
   5   6   8       25.82       27.37      3.19 o
   6   6   8     2304.24     2236.73     65.54 o
   7   6   8      115.87      134.38     18.41 o
   8   6   8      276.51      267.69     13.10 o
   9   6   8      294.25      305.56     14.83 o
  10   6   8      370.34      367.23     17.19 o
  11   6   8      575.93      602.05     36.17 o
  12   6   8        3.90       -0.19      4.73 o
  -7   7   8      159.56      183.64     15.62 o
  -6   7   8      204.71      212.28     10.90 o
  -5   7   8       90.66       98.92     19.24 o
  -4   7   8      514.27      513.87     21.21 o
  -3   7   8      103.49       88.17      6.39 o
  -2   7   8      289.62      277.37     11.03 o
  -1   7   8      650.53      659.41     32.39 o
   0   7   8     2910.18     2927.28     63.46 o
   1   7   8      596.93      652.27     22.85 o
   2   7   8       83.16       70.82     11.18 o
   3   7   8     1798.05     1725.58     35.23 o
   4   7   8      831.35      860.00     22.12 o
   5   7   8      163.90      166.53      7.64 o
   6   7   8       75.89       83.55      8.38 o
   7   7   8       31.68       31.10      5.59 o
   8   7   8      101.80       92.13      8.46 o
   9   7   8      119.40      121.09      9.92 o
  10   7   8       90.11       85.79      8.80 o
  11   7   8       44.15       56.91      7.91 o
  12   7   8        9.83        3.29      6.58 o
  -7   8   8        0.00        3.66      3.60 o
  -6   8   8       23.87       27.40      4.99 o
  -5   8   8       13.71       15.63      4.06 o
  -4   8   8       29.79       36.16      4.96 o
  -3   8   8       47.25       42.79      4.99 o
  -2   8   8      935.90      850.00     53.43 o
  -1   8   8       37.28       32.71      6.25 o
   0   8   8       38.57       59.82      4.99 o
   1   8   8     1066.74     1112.69     26.07 o
   2   8   8     1480.03     1496.83     42.30 o
   3   8   8        3.02       18.31     13.23 o
   4   8   8     1404.35     1426.02     41.89 o
   5   8   8     2645.74     2674.09     74.57 o
   6   8   8       22.52       32.22      7.89 o
   7   8   8     1478.01     1392.18     64.45 o
   8   8   8      115.42       94.70     13.15 o
  10   8   8      797.70      327.17     22.03 o
  11   8   8      425.23      294.61     21.37 o
  12   8   8      148.42      153.64     12.92 o
  -6   9   8      184.03      184.55     11.19 o
  -5   9   8      198.15      190.14     14.30 o
  -4   9   8      920.98      942.65     30.18 o
  -3   9   8        3.68        3.20      2.90 o
  -2   9   8       11.50       10.49      3.23 o
  -1   9   8      995.49     1007.78     30.21 o
   0   9   8        0.92       -0.16      2.09 o
   1   9   8      659.88      652.52     20.21 o
   2   9   8       56.28       52.06      4.30 o
   3   9   8       89.56       94.89      5.80 o
   4   9   8        7.13        5.39      2.25 o
   5   9   8      162.81      186.61      7.48 o
   6   9   8       40.04       25.45      4.96 o
   7   9   8      510.21      460.79     19.62 o
   8   9   8       14.56       10.83      3.87 o
   9   9   8      442.50      447.21     20.10 o
  10   9   8       31.21       36.14     11.18 o
  11   9   8        8.34       12.99      5.12 o
  12   9   8      477.56      503.00     28.77 o
  -5  10   8        0.73        1.52      3.47 o
  -4  10   8        0.14       -1.32      3.29 o
  -3  10   8      933.29      861.26     36.17 o
  -2  10   8      106.91      105.96      7.89 o
  -1  10   8      689.26      648.61     21.61 o
   0  10   8        7.28        6.58      3.29 o
   1  10   8      184.81      179.37      8.46 o
   2  10   8       30.39       36.28      3.93 o
   3  10   8     1975.83     1980.86     45.35 o
   4  10   8     1674.46     1703.00     41.69 o
   5  10   8      109.77      118.23     10.11 o
   6  10   8      900.72      856.17     31.01 o
   7  10   8        7.15        8.58      5.10 o
   8  10   8      589.78      610.79     24.59 o
   9  10   8       96.67      107.35     10.43 o
  10  10   8        1.01       -3.36      3.23 o
  11  10   8       66.45       65.17     10.69 o
  12  10   8      115.80       99.44     10.90 o
  -4  11   8        0.32        6.52      3.79 o
  -3  11   8       44.49       44.31      5.84 o
  -2  11   8       90.26      103.01     13.48 o
  -1  11   8      193.10      176.31      9.27 o
   0  11   8      828.68      812.81     25.67 o
   1  11   8      229.55      226.41     12.66 o
   2  11   8      537.29      486.26     16.38 o
   3  11   8      735.22      725.28     31.56 o
   4  11   8      322.41      336.85      9.59 o
   5  11   8       37.39       39.22      6.39 o
   6  11   8       89.19       92.53      9.27 o
   7  11   8      124.88      141.23     11.80 o
   8  11   8      101.38      127.06     11.51 o
   9  11   8       30.82       39.95      7.09 o
  10  11   8       44.27       40.29      7.32 o
  11  11   8       71.94       73.73      9.60 o
  12  11   8       13.80       24.07      6.55 o
  -3  12   8       12.80        6.90      6.58 o
  -2  12   8      344.06      340.73     14.60 o
  -1  12   8        0.28        1.85      3.00 o
   0  12   8       55.20       44.87      5.33 o
   1  12   8       59.44       54.51      5.46 o
   2  12   8     1315.81     1273.73     37.06 o
   3  12   8       35.30       44.93      4.03 o
   4  12   8       65.47       60.02     10.69 o
   5  12   8      131.82      118.07     16.77 o
   6  12   8       16.73       11.84      4.65 o
   7  12   8      159.24      139.88     17.92 o
   8  12   8      240.60      236.69     14.50 o
   9  12   8       10.57       11.27      5.05 o
  10  12   8       51.24       44.47      7.72 o
  11  12   8      228.15      208.32     15.93 o
  -2  13   8        5.24        8.08      4.60 o
  -1  13   8      313.37      323.19     19.07 o
   0  13   8      441.46      450.07     17.26 o
   1  13   8       71.40       67.62      6.40 o
   2  13   8        0.67        2.30      2.56 o
   3  13   8      441.05      477.44     17.91 o
   4  13   8       50.76       40.77      9.86 o
   5  13   8       10.23       11.47      4.76 o
   6  13   8      396.16      417.37     20.44 o
   7  13   8      197.29      202.16     15.11 o
   8  13   8      298.26      334.07     18.20 o
   9  13   8      459.12      467.17     22.52 o
  10  13   8        6.04        0.59      4.40 o
  11  13   8        0.73       -1.64      3.95 o
  -1  14   8        6.02        6.29      4.44 o
   0  14   8      124.67      139.56      9.78 o
   1  14   8      370.95      344.95     14.39 o
   2  14   8       44.48       39.95      5.14 o
   3  14   8        0.19       -0.66      5.92 o
   4  14   8      138.69      148.29     18.41 o
   5  14   8        0.59       -0.09      4.60 o
   6  14   8       45.38       61.55      8.93 o
   7  14   8      132.95      155.93     29.10 o
   8  14   8       10.80       14.80      5.58 o
   9  14   8        2.99       10.80      5.57 o
  10  14   8      139.59      127.40     13.02 o
   1  15   8        9.18        8.88      3.72 o
   2  15   8      265.86      266.01     26.63 o
   3  15   8      113.32      138.10     19.07 o
   4  15   8      441.74      449.81     31.57 o
   5  15   8        3.97        0.99      6.58 o
   6  15   8       12.64       10.63      5.69 o
   7  15   8        7.45       10.30      5.57 o
   8  15   8      186.36      224.01     17.29 o
   5  16   8       26.69       26.96     10.19 o
  -2  -9   9      502.17      571.18     25.36 o
  -5  -8   9       16.75        5.97      4.73 o
  -4  -8   9      215.27      204.66     14.17 o
  -3  -8   9      220.41      245.91     15.69 o
  -2  -8   9      148.72      134.20     11.93 o
  -1  -8   9        8.48        4.48      4.68 o
   0  -8   9      612.60      602.91     31.07 o
   1  -8   9       27.21       32.91      7.24 o
   2  -8   9      104.99      107.44     11.36 o
  -7  -7   9      154.94      155.13     12.54 o
  -6  -7   9     1016.33     1004.98     57.71 o
  -5  -7   9       49.05       54.00      7.90 o
  -4  -7   9        0.48       -0.16      3.63 o
  -3  -7   9       78.11       70.72      8.68 o
  -2  -7   9      263.44      260.86     15.01 o
  -1  -7   9      337.38      309.13     27.78 o
   0  -7   9      177.30      186.88     13.19 o
   1  -7   9       41.11       46.65      7.54 o
   2  -7   9       46.59       45.49      7.77 o
   3  -7   9        0.62       -1.06      4.48 o
   4  -7   9        1.89       -1.97      4.71 o
  -8  -6   9      104.62      132.51     18.74 o
  -7  -6   9       81.84       97.09     18.25 o
  -6  -6   9       21.45       18.52      5.35 o
  -5  -6   9      146.11      146.50     11.69 o
  -4  -6   9      117.67      119.53     10.51 o
  -3  -6   9       29.83       33.32      6.16 o
  -2  -6   9        9.74       11.05      4.97 o
  -1  -6   9      887.68      881.64     42.75 o
   0  -6   9      240.17      231.03     14.41 o
   1  -6   9      664.05      648.54     26.30 o
   2  -6   9       51.65       57.09     18.25 o
   3  -6   9      181.04      180.42     13.02 o
   4  -6   9      539.52      559.68     24.57 o
   5  -6   9       73.77       83.52     10.15 o
  -8  -5   9        8.43       11.18      8.22 o
  -7  -5   9      286.67      303.98     20.11 o
  -6  -5   9        6.51       14.91      6.90 o
  -5  -5   9        0.13       -4.10      3.04 o
  -4  -5   9       25.16       29.64      7.73 o
  -3  -5   9        4.66        5.96      4.11 o
  -2  -5   9      943.20      915.47     71.68 o
  -1  -5   9      432.55      421.59     19.03 o
   0  -5   9      222.81      230.86     14.11 o
   1  -5   9        4.76        1.44      3.93 o
   2  -5   9      190.73      166.29     13.07 o
   3  -5   9       22.53       12.03      5.75 o
   4  -5   9        0.57        0.37      4.23 o
   5  -5   9      689.32      681.01     29.59 o
   6  -5   9      351.33      373.53     24.66 o
  -8  -4   9        2.24       -3.62      5.92 o
  -7  -4   9      116.04      121.71      8.00 o
  -6  -4   9      439.18      407.26     13.87 o
  -5  -4   9       68.06       56.30     12.49 o
  -4  -4   9      117.52      112.21      9.40 o
  -3  -4   9       95.50      117.46      9.87 o
  -2  -4   9       66.83       75.19      8.55 o
  -1  -4   9       46.20       41.64      6.20 o
   0  -4   9      126.35      133.42     24.33 o
   1  -4   9        3.18        6.77      4.32 o
   2  -4   9      175.87      167.61     12.72 o
   3  -4   9      721.99      715.54     27.93 o
   4  -4   9       10.68        9.08      5.11 o
   5  -4   9      144.43      150.41     12.64 o
   6  -4   9      130.75      152.24     16.44 o
   7  -4   9        0.05        0.00      5.92 o
  -8  -3   9        7.83        8.22      3.88 o
  -7  -3   9      107.69      119.18      7.36 o
  -6  -3   9       21.27       19.04      3.55 o
  -5  -3   9        0.10       -0.30      2.72 o
  -4  -3   9       36.29       38.80      7.23 o
  -3  -3   9      985.21      936.32     32.16 o
  -2  -3   9      285.37      254.82     13.81 o
  -1  -3   9       41.98       38.84      5.84 o
   0  -3   9        3.95        3.36      3.63 o
   1  -3   9     1133.24     1047.86     36.09 o
   2  -3   9      718.52      636.56     25.08 o
   3  -3   9     1260.97     1203.91     41.06 o
   4  -3   9       92.10       93.56     18.91 o
   5  -3   9       88.95       76.73      9.16 o
   6  -3   9      195.53      224.91     18.41 o
   7  -3   9      124.05      120.67     15.13 o
   8  -3   9       78.55       97.33     14.47 o
  -8  -2   9      109.72      103.57     10.85 o
  -7  -2   9       86.42       84.72      7.54 o
  -6  -2   9       60.28       63.92      5.24 o
  -5  -2   9      417.22      439.96     13.91 o
  -4  -2   9      124.33      128.46     12.17 o
  -3  -2   9        1.28        5.02      5.75 o
  -2  -2   9     1296.48     1252.82     41.76 o
  -1  -2   9      417.99      436.65     18.39 o
   0  -2   9       74.00       64.74     10.69 o
   1  -2   9        2.83        2.82      3.87 o
   2  -2   9     1382.94     1406.61     70.53 o
   3  -2   9      683.29      642.22     25.23 o
   4  -2   9       54.41       43.73      6.99 o
   5  -2   9      160.39      156.18     16.11 o
   6  -2   9       29.56       32.88      8.55 o
   7  -2   9        0.50        3.29      6.58 o
   8  -2   9       19.49       29.59      9.54 o
   9  -2   9      470.36      460.41     19.89 o
  -9  -1   9       11.22        8.10      4.08 o
  -8  -1   9        0.18       -0.51      2.92 o
  -7  -1   9      114.40       90.66      8.08 o
  -6  -1   9       97.49       98.36      5.46 o
  -5  -1   9       75.36       78.72      4.68 o
  -4  -1   9       86.62       96.49      5.84 o
  -3  -1   9     1341.42     1343.83     42.08 o
  -2  -1   9        3.79        0.51      2.79 o
  -1  -1   9      629.41      616.84     38.14 o
   0  -1   9      162.54      157.44     10.33 o
   1  -1   9      238.89      257.59     13.27 o
   2  -1   9     1017.30      993.19     34.27 o
   3  -1   9      265.30      265.89     14.21 o
   4  -1   9      475.57      495.87     21.02 o
   5  -1   9       66.29       77.93     11.51 o
   6  -1   9      251.73      255.16     19.73 o
   7  -1   9       22.86       13.48      6.90 o
   8  -1   9       47.13       40.11      9.86 o
   9  -1   9      255.58      266.99     22.03 o
  -9   0   9      383.01      417.15     33.87 o
  -8   0   9       47.30       56.63      6.55 o
  -7   0   9      156.51      154.20     16.77 o
  -6   0   9      111.20      113.65      5.65 o
  -5   0   9      149.86      139.21      5.77 o
  -4   0   9      417.23      367.54     14.43 o
  -3   0   9        6.54        2.93      1.89 o
  -2   0   9      426.22      403.98     12.50 o
  -1   0   9       15.67       14.08      4.01 o
   0   0   9       59.89       50.13      6.08 o
   1   0   9      849.83      854.88     29.59 o
   2   0   9      270.21      261.96     13.48 o
   3   0   9      333.67      307.98     15.07 o
   4   0   9     1623.17     1658.68     52.66 o
   5   0   9      537.32      507.68     28.61 o
   6   0   9      230.60      228.19     18.08 o
   7   0   9     1073.64     1150.83     54.25 o
   8   0   9      240.60      250.88     20.06 o
   9   0   9      319.91      332.10     24.33 o
  10   0   9        8.32        8.88      7.89 o
  -9   1   9        8.69        2.05      4.11 o
  -8   1   9       41.43       39.46      5.69 o
  -7   1   9      466.70      460.03     18.30 o
  -6   1   9       31.34       17.03      3.71 o
  -5   1   9       18.27       16.87      2.55 o
  -4   1   9      892.69      872.73     22.62 o
  -3   1   9      302.92      294.31      9.98 o
  -2   1   9     4684.31     4543.61    101.71 o
  -1   1   9     1079.04     1083.55     34.55 o
   0   1   9       23.52       25.43      4.80 o
   1   1   9      140.29      106.78      8.53 o
   2   1   9      198.73      174.58     12.33 o
   3   1   9        0.47        2.49      3.95 o
   4   1   9      691.56      654.99     33.54 o
   5   1   9      915.09      989.39     46.69 o
   6   1   9      389.48      425.15     26.30 o
   7   1   9      535.11      546.15     31.57 o
   8   1   9       51.94       58.53     11.51 o
   9   1   9       69.52      102.59     15.13 o
  10   1   9       12.30       15.78      9.21 o
  -9   2   9        0.74       -4.88      3.26 o
  -8   2   9        3.76        8.77      4.11 o
  -7   2   9      194.33      221.99     22.19 o
  -6   2   9      116.92      113.44     10.85 o
  -5   2   9        5.37        6.58      3.62 o
  -4   2   9      307.99      302.93     10.00 o
  -3   2   9       51.80       40.11      3.77 o
  -2   2   9      120.93      141.49      6.50 o
  -1   2   9      346.34      362.53     11.48 o
   0   2   9     2748.43     2810.60     80.52 o
   1   2   9        4.37        2.77      1.86 o
   2   2   9        7.94       17.29      5.15 o
   3   2   9      250.18      230.72     11.06 o
   4   2   9      399.70      411.05     12.24 o
   5   2   9     1527.38     1573.84     46.16 o
   6   2   9     1200.94     1174.51     54.25 o
   7   2   9      125.75      149.94     16.44 o
   8   2   9     1383.37     1368.18     62.80 o
   9   2   9       47.89       30.91      9.21 o
  10   2   9        0.02       -1.32      6.25 o
  11   2   9       88.48       75.95     14.14 o
  -8   3   9      273.09      294.87     14.93 o
  -7   3   9        0.02        0.99      4.27 o
  -6   3   9       39.57       32.88      6.25 o
  -5   3   9       35.33       36.17      6.25 o
  -4   3   9        6.31        3.95      3.29 o
  -3   3   9     2406.06     2364.78     54.22 o
  -2   3   9      143.04      142.64      7.12 o
  -1   3   9      670.13      672.39     18.08 o
   0   3   9     1584.75     1587.77     37.93 o
   1   3   9     1126.96     1136.49     36.03 o
   2   3   9      803.72      899.81     27.73 o
   3   3   9        7.25       12.46      2.41 o
   4   3   9       35.95       40.86      3.70 o
   5   3   9       18.10       13.91      3.82 o
   6   3   9      359.65      350.93     11.81 o
   7   3   9       44.24       34.55      4.07 o
   8   3   9      529.48      507.56     20.76 o
   9   3   9        4.84        6.58      7.56 o
  10   3   9      507.61      463.95     30.58 o
  11   3   9       85.82       90.09     15.45 o
  -8   4   9       43.40       43.07      8.22 o
  -7   4   9       38.57       49.65      8.22 o
  -6   4   9       56.77       46.36      7.23 o
  -5   4   9        0.97       -3.95      2.63 o
  -4   4   9        2.46        4.60      3.29 o
  -3   4   9      158.77      129.88     10.19 o
  -2   4   9      276.05      258.13      8.63 o
  -1   4   9      363.73      349.48     10.76 o
   0   4   9      537.46      557.70     16.44 o
   1   4   9        1.99       10.84      2.92 o
   2   4   9      697.46      659.71     21.59 o
   3   4   9       66.28       56.49      6.14 o
   4   4   9     1017.94     1104.29     27.76 o
   5   4   9     1391.25     1465.25     40.59 o
   6   4   9      101.17       97.49      6.30 o
   7   4   9      494.45      509.88     15.94 o
   8   4   9      187.62      173.74      8.53 o
   9   4   9       47.45       42.99      6.87 o
  10   4   9      149.77      151.80     18.08 o
  11   4   9        6.26        9.89      5.17 o
  -8   5   9       52.21       55.24      9.86 o
  -7   5   9      305.09      292.31     19.40 o
  -6   5   9       98.55      101.60     11.18 o
  -5   5   9        2.45        3.95      3.95 o
  -4   5   9      627.64      543.19     26.63 o
  -3   5   9       47.17       39.13      6.25 o
  -2   5   9     1052.67     1031.80     43.40 o
  -1   5   9      791.98      831.30     28.44 o
   0   5   9       39.88       45.59      6.58 o
   1   5   9      117.28      127.58     16.11 o
   2   5   9      144.74      154.65      7.58 o
   3   5   9        0.57        0.03      1.80 o
   4   5   9       70.37       87.04      5.78 o
   5   5   9      686.86      707.17     19.78 o
   6   5   9       95.31      105.02      7.47 o
   7   5   9      133.08      118.52      7.55 o
   8   5   9       33.25       29.70      4.30 o
   9   5   9      744.81      729.03     21.96 o
  10   5   9        8.37       10.45      4.97 o
  11   5   9       11.46        9.54      5.45 o
  12   5   9      286.84      334.03     26.14 o
  -7   6   9       64.50       78.91     11.18 o
  -6   6   9      136.20      122.32     12.82 o
  -5   6   9        1.95       -1.97      3.62 o
  -4   6   9      179.28      149.28     11.84 o
  -3   6   9      468.59      436.66     22.36 o
  -2   6   9       94.88       85.16      8.55 o
  -1   6   9      284.90      280.15     15.45 o
   0   6   9        7.81        9.85      2.63 o
   1   6   9     2447.46     2480.03     67.53 o
   2   6   9      312.47      302.69     11.60 o
   3   6   9     2787.63     2961.28     58.05 o
   4   6   9       38.23       43.83      4.08 o
   5   6   9      155.61      194.58      6.62 o
   6   6   9      724.17      703.82     20.29 o
   7   6   9      155.60      127.02      7.88 o
   8   6   9       16.34       11.22      3.31 o
   9   6   9      139.90      127.83      8.62 o
  10   6   9      216.27      215.01     16.73 o
  11   6   9       25.33       36.08      7.43 o
  12   6   9      102.90      119.95     26.63 o
  -7   7   9       78.94       84.01      7.91 o
  -6   7   9        2.27        3.86      3.32 o
  -5   7   9      165.99      152.47      8.80 o
  -4   7   9        5.50        2.00      2.90 o
  -3   7   9      261.29      274.00     11.62 o
  -2   7   9     1114.58     1082.39     32.08 o
  -1   7   9       15.10        6.90      3.62 o
   0   7   9      190.05      152.73      7.44 o
   1   7   9      356.28      363.57     13.23 o
   2   7   9       56.21       49.93      4.56 o
   3   7   9      810.50      719.89     16.76 o
   4   7   9       11.83        7.16      2.02 o
   5   7   9      180.73      239.23      7.60 o
   6   7   9       78.49       95.07      5.18 o
   7   7   9       22.51       14.49      6.58 o
   8   7   9      472.21      522.36     20.89 o
   9   7   9      226.79      220.51     12.53 o
  10   7   9      166.16      167.99     12.66 o
  11   7   9       14.51       13.23      4.56 o
  12   7   9       20.01       21.98      6.72 o
  -6   8   9      193.40      218.82     11.62 o
  -5   8   9       20.37       20.31      4.40 o
  -4   8   9      126.95      120.73      8.46 o
  -3   8   9       81.89       86.91      6.83 o
  -2   8   9     1403.41     1341.46     39.15 o
  -1   8   9      847.66      817.54     25.33 o
   0   8   9       61.40       54.25      6.90 o
   1   8   9        4.88        8.93      2.68 o
   2   8   9     1912.20     1902.73     52.99 o
   3   8   9        1.96        8.22      2.56 o
   4   8   9      284.79      239.27      7.74 o
   5   8   9     2174.45     2080.75     48.89 o
   6   8   9       25.32        6.25      5.10 o
   7   8   9        4.15        0.66      3.02 o
   8   8   9       47.77       68.77      7.86 o
   9   8   9       83.13       88.05      8.83 o
  10   8   9        3.67        6.41      4.19 o
  11   8   9        8.74        4.14      4.30 o
  12   8   9      342.54      360.40     18.58 o
  -6   9   9      119.04      109.27     10.85 o
  -5   9   9       12.14       14.29      4.17 o
  -4   9   9      146.13      160.70      9.70 o
  -3   9   9      417.37      387.11     27.29 o
  -2   9   9      264.61      272.08     11.85 o
  -1   9   9       28.79       24.78      3.93 o
   0   9   9        8.91        7.35      6.58 o
   1   9   9       35.14       35.71      4.19 o
   2   9   9      224.06      215.14      9.69 o
   3   9   9     1098.83     1065.84     26.78 o
   4   9   9     1159.42     1186.10     36.30 o
   5   9   9     1680.43     1706.63     49.76 o
   6   9   9       38.76       42.42      9.21 o
   7   9   9      523.23      431.73     27.62 o
   8   9   9       13.52        5.70      3.62 o
   9   9   9      665.18      682.94     39.13 o
  10   9   9       13.29       25.32      8.88 o
  11   9   9       16.87        3.65      8.38 o
  12   9   9      329.65      303.82     25.98 o
  -5  10   9        5.36       10.24      3.95 o
  -4  10   9       65.47       75.53      7.43 o
  -3  10   9      504.66      496.12     18.58 o
  -2  10   9     1133.51     1137.12     34.74 o
  -1  10   9       47.90       34.67      4.73 o
   0  10   9       17.94       15.64      3.78 o
   1  10   9     1630.98     1640.06     45.90 o
   2  10   9      101.14      107.42      9.86 o
   3  10   9      257.73      241.08     11.05 o
   4  10   9      205.97      206.28      8.49 o
   5  10   9      272.54      228.21     12.90 o
   6  10   9      329.49      291.54     15.29 o
   7  10   9        0.36        4.32      3.78 o
   8  10   9      208.72      191.57     12.71 o
   9  10   9       77.29       84.31      9.36 o
  10  10   9       77.61       72.62      8.89 o
  11  10   9      169.82      198.62     15.30 o
  12  10   9       15.23       16.49      7.56 o
  -4  11   9        9.49        6.11      5.43 o
  -3  11   9       56.87       55.90      7.56 o
  -2  11   9       53.28       48.36      6.41 o
  -1  11   9      289.60      289.76     12.53 o
   0  11   9      275.77      284.13     12.19 o
   1  11   9      605.54      627.20     20.55 o
   2  11   9        0.36        0.00      2.33 o
   3  11   9     1030.64     1045.57     33.28 o
   4  11   9     1113.37     1126.48     37.51 o
   5  11   9       14.18       21.95      5.43 o
   6  11   9      186.99      184.03     12.54 o
   7  11   9        4.46        5.86      4.26 o
   8  11   9     1142.74     1102.53     52.28 o
   9  11   9       23.87       13.89      5.23 o
  10  11   9      381.31      400.08     38.31 o
  11  11   9      129.74      110.13     11.22 o
  -3  12   9      447.69      456.73     18.66 o
  -2  12   9        0.09       -3.58      3.78 o
  -1  12   9      150.49      135.50      8.80 o
   0  12   9      507.61      523.84     28.28 o
   1  12   9        0.12       -3.21      2.14 o
   2  12   9      791.35      793.78     24.85 o
   3  12   9      160.10      160.66      7.34 o
   4  12   9      245.73      245.95     20.06 o
   5  12   9        1.27        2.01      3.83 o
   6  12   9      389.44      426.77     20.10 o
   7  12   9       12.47       12.45      4.96 o
   8  12   9       62.36       70.56     12.66 o
   9  12   9        3.54        8.23      4.32 o
  10  12   9      232.99      225.98     16.56 o
  11  12   9      296.68      314.65     23.51 o
  -2  13   9      118.92      122.13      9.40 o
  -1  13   9       10.67       10.89      4.44 o
   0  13   9      398.81      428.06     21.37 o
   1  13   9       49.53       51.12      5.52 o
   2  13   9      424.23      448.95     16.46 o
   3  13   9      686.08      731.99     26.29 o
   4  13   9      108.83      133.83     17.10 o
   5  13   9       10.62       13.92      4.99 o
   6  13   9       51.97       49.43     11.02 o
   7  13   9      126.69      113.11     15.29 o
   8  13   9       66.73       73.58      9.52 o
   9  13   9      136.83      145.33     13.13 o
  10  13   9       38.73       37.68      7.63 o
   0  14   9       18.63       18.58      4.49 o
   1  14   9      157.70      164.55      9.95 o
   2  14   9       85.02       95.79     11.02 o
   3  14   9       19.85       30.91      9.86 o
   4  14   9      173.90      135.80     17.43 o
   5  14   9      429.30      429.75     29.92 o
   6  14   9      167.99      163.49     13.93 o
   7  14   9        1.57        4.00      4.53 o
   8  14   9        5.07        2.46      4.34 o
   9  14   9       33.91       40.03      7.96 o
   1  15   9      172.76      169.81     15.95 o
   3  15   9      268.72      271.60     24.33 o
   4  15   9      357.45      311.38     25.65 o
   5  15   9       66.35       66.75     13.48 o
   6  15   9       16.48       21.90     14.47 o
   7  15   9        0.08       -4.06      4.11 o
   8  15   9        0.23        2.99      4.99 o
  -2  -8  10       42.96       41.48      7.66 o
  -5  -7  10        0.07       -0.53      4.18 o
  -4  -7  10       77.94       74.16      9.18 o
  -3  -7  10       72.43       68.50      9.12 o
  -2  -7  10      277.73      274.16     19.73 o
  -1  -7  10      157.36      184.30     14.44 o
   0  -7  10        0.14        8.26      5.45 o
   1  -7  10        0.19        1.86      4.64 o
   2  -7  10      196.69      215.02     15.21 o
  -6  -6  10      129.57      141.68     12.24 o
  -5  -6  10      162.16      151.25     12.52 o
  -4  -6  10      323.06      325.51     16.99 o
  -3  -6  10        4.15       -2.21      4.08 o
  -2  -6  10       10.40        7.73      4.97 o
  -1  -6  10     1095.50     1074.28     54.91 o
   0  -6  10       28.52       29.36      6.81 o
   1  -6  10       45.21       50.23      8.06 o
   2  -6  10        3.03       -3.99      4.09 o
   3  -6  10       85.38       83.22     10.22 o
   4  -6  10        1.32        6.29      5.66 o
  -7  -5  10        6.45        5.57      3.45 o
  -6  -5  10      142.58      135.45      8.66 o
  -5  -5  10       26.71       31.27      6.24 o
  -4  -5  10        8.59        5.01      4.11 o
  -3  -5  10       30.12       21.17      5.41 o
  -2  -5  10      100.25       81.31      9.23 o
  -1  -5  10        4.40        6.96      4.93 o
   0  -5  10        0.89        6.01      4.48 o
   1  -5  10      109.01      117.85     11.25 o
   2  -5  10       42.05       46.29      9.54 o
   3  -5  10      191.96      188.29     13.62 o
   4  -5  10        3.03        7.88      5.37 o
   5  -5  10       11.36        5.09      7.40 o
  -8  -4  10       26.68       36.17     11.18 o
  -7  -4  10        1.39        1.48      4.53 o
  -6  -4  10        9.26        7.38      3.22 o
  -5  -4  10      274.85      241.35     17.43 o
  -4  -4  10      211.25      188.20     12.15 o
  -3  -4  10       55.56       39.50      6.24 o
  -2  -4  10      381.55      365.23     17.54 o
  -1  -4  10      167.60      177.65     12.33 o
   0  -4  10       12.85        8.37      4.66 o
   1  -4  10      867.77      835.75     31.51 o
   2  -4  10        0.04        3.46      4.56 o
   3  -4  10        1.65        4.21      4.73 o
   4  -4  10      697.16      680.40     28.04 o
   5  -4  10      196.46      182.40     20.71 o
   6  -4  10       45.93       42.75      9.86 o
  -8  -3  10       77.47       70.56      7.60 o
  -7  -3  10      369.64      387.68     13.76 o
  -6  -3  10        3.76        5.29      3.01 o
  -5  -3  10       42.49       42.61      4.81 o
  -3  -3  10       31.38       30.37      5.66 o
  -2  -3  10      806.78      777.07     28.73 o
  -1  -3  10        0.29        0.25      3.38 o
   0  -3  10      277.84      280.93     20.22 o
   1  -3  10      153.53      174.87     13.10 o
   2  -3  10     1035.10     1099.24     38.62 o
   3  -3  10       17.70        8.92      5.92 o
   4  -3  10       47.52       34.52      7.10 o
   5  -3  10       12.90       18.18      6.20 o
   6  -3  10      164.59      150.27     16.77 o
   7  -3  10       41.62       31.89      9.86 o
  -8  -2  10       30.70       18.74      6.25 o
  -7  -2  10       36.62       34.43      4.43 o
  -6  -2  10       15.65       18.48      3.55 o
  -5  -2  10       55.95       63.02      5.30 o
  -4  -2  10      108.35      112.41      9.40 o
  -3  -2  10       18.39       14.31      9.37 o
  -2  -2  10      554.07      537.08     21.47 o
  -1  -2  10        5.33        2.94      3.34 o
   0  -2  10      470.66      463.66     19.89 o
   1  -2  10       37.29       31.12      6.14 o
   2  -2  10        4.71        9.25      4.73 o
   3  -2  10        8.75        7.23      4.73 o
   4  -2  10      799.61      836.43     31.72 o
   5  -2  10      365.78      322.89     22.36 o
   6  -2  10       18.29       19.07      7.56 o
   7  -2  10       92.52       98.31     14.14 o
   8  -2  10      102.65      103.90     14.47 o
  -8  -1  10      415.79      393.91     22.36 o
  -7  -1  10      250.06      282.78     17.76 o
  -6  -1  10      107.61      104.93      9.23 o
  -5  -1  10       40.27       40.86      5.21 o
  -4  -1  10       63.31       70.09      5.54 o
  -3  -1  10     2612.07     2463.62     72.78 o
  -2  -1  10      444.79      401.31     56.06 o
  -1  -1  10       46.99       44.98      6.24 o
   0  -1  10      117.33      111.91     11.02 o
   1  -1  10      105.13      102.80      9.54 o
   2  -1  10     2229.57     2186.20     67.18 o
   3  -1  10       26.15       27.39      5.83 o
   4  -1  10        0.06       -3.41      4.13 o
   5  -1  10       79.13       92.40     13.15 o
   6  -1  10        8.44       -0.99      5.59 o
   7  -1  10      136.79      115.08     15.13 o
   8  -1  10        0.01        1.32      6.25 o
   9  -1  10       29.03       35.51     11.18 o
  -8   0  10       41.11       47.02      8.22 o
  -7   0  10      158.17      169.34     12.82 o
  -6   0  10       26.68       25.98      5.59 o
  -5   0  10       30.73       31.71      3.94 o
  -4   0  10      210.49      238.12      9.29 o
  -3   0  10      283.70      245.99      9.48 o
  -2   0  10      160.27      145.14     23.67 o
  -1   0  10      453.70      427.21     17.83 o
   0   0  10     1541.34     1566.24     52.61 o
   1   0  10       72.89       83.83     11.02 o
   2   0  10        1.14        6.98      4.18 o
   3   0  10     1775.62     1806.80     57.02 o
   4   0  10      336.34      334.85     16.80 o
   5   0  10      193.48      191.70     16.44 o
   6   0  10       24.92       29.92      8.55 o
   7   0  10      223.83      188.08     19.07 o
   8   0  10      784.84      797.69     42.75 o
   9   0  10       35.33       33.21      9.86 o
  -8   1  10      317.84      339.52     21.87 o
  -7   1  10      120.99      153.46     10.11 o
  -6   1  10      184.34      177.32      9.92 o
  -5   1  10       55.01       61.93      4.36 o
  -4   1  10      345.59      326.53     11.14 o
  -3   1  10       15.62        9.28      2.77 o
  -2   1  10       41.05       40.72      4.27 o
  -1   1  10        1.80       -0.20      3.04 o
   0   1  10      457.20      455.17     26.80 o
   1   1  10      126.13      120.57      9.87 o
   2   1  10      755.53      762.89     27.90 o
   3   1  10      219.00      183.73     12.00 o
   4   1  10      137.68      143.36     15.13 o
   5   1  10       40.23       62.14     10.85 o
   6   1  10      759.95      766.13     40.11 o
   7   1  10       94.33      102.59     14.14 o
   8   1  10       25.98       45.70     11.18 o
   9   1  10      400.60      428.77     28.94 o
  10   1  10       95.67       96.34     15.78 o
  -8   2  10       37.00       39.47     13.97 o
  -7   2  10       90.20       88.63      8.13 o
  -6   2  10       47.55       55.90      8.22 o
  -5   2  10      533.50      544.84     26.96 o
  -4   2  10       11.12       11.37      2.63 o
  -3   2  10      128.13      110.35      6.00 o
  -2   2  10      616.73      607.55     17.22 o
  -1   2  10     1537.57     1528.85     37.25 o
   0   2  10     1320.80     1282.56     40.68 o
   1   2  10      132.00      111.67      9.08 o
   2   2  10      273.12      260.52     13.53 o
   3   2  10      422.07      444.88     25.65 o
   4   2  10      236.51      271.60     19.40 o
   5   2  10        8.99       12.17      6.58 o
   6   2  10      174.94      205.51     17.76 o
   7   2  10      542.56      636.90     35.84 o
   8   2  10       26.59       24.99      9.54 o
   9   2  10      602.05      582.32     35.18 o
  10   2  10        8.41       14.14      8.88 o
  -8   3  10      316.93      341.57     16.50 o
  -7   3  10      104.12       88.78     10.52 o
  -6   3  10       60.53       55.57      7.89 o
  -5   3  10       14.94       17.10      5.26 o
  -4   3  10       55.56       33.21      6.25 o
  -3   3  10      125.74      116.48      6.64 o
  -2   3  10      169.70      173.45      7.24 o
  -1   3  10      343.16      331.50     16.34 o
   0   3  10       20.69       19.44      3.26 o
   1   3  10      743.19      713.48     25.32 o
   2   3  10      172.63      163.59     16.78 o
   3   3  10      271.94      250.02     29.76 o
   4   3  10      562.71      567.85     30.91 o
   5   3  10     1810.70     1689.42     73.00 o
   6   3  10      161.77      125.61     14.80 o
   7   3  10      143.86      127.25     15.45 o
   8   3  10      530.94      635.26     36.50 o
   9   3  10      122.56      121.33     16.11 o
  10   3  10      762.19      820.05     45.05 o
  11   3  10       78.17       78.59     15.13 o
  -8   4  10        0.21       -2.30      4.93 o
  -7   4  10        0.04       -5.43      3.62 o
  -6   4  10      302.88      326.18     19.73 o
  -5   4  10      202.67      164.40     12.49 o
  -4   4  10      469.59      404.11     21.70 o
  -3   4  10       73.09       62.80      7.89 o
  -2   4  10      151.50      168.44      7.05 o
  -1   4  10     1875.29     1850.56     43.70 o
   0   4  10     1098.35     1055.78     26.72 o
   1   4  10        0.31       -1.55      2.37 o
   2   4  10      615.68      660.94     28.28 o
   3   4  10        2.64        4.49      4.27 o
   4   4  10      726.15      760.56     20.58 o
   5   4  10      326.01      290.94     10.48 o
   6   4  10       14.01       21.62      3.42 o
   7   4  10      158.54      150.50      7.72 o
   8   4  10      134.87      138.16      9.78 o
   9   4  10       48.85       67.73     13.15 o
  10   4  10      189.42      193.34     21.70 o
  11   4  10        0.01       -2.96      8.55 o
  -7   5  10      107.98      105.22     12.49 o
  -6   5  10      190.91      217.01     15.78 o
  -5   5  10       24.31       26.96      5.92 o
  -4   5  10       23.40       23.35      5.92 o
  -3   5  10       25.72       21.37      4.93 o
  -2   5  10        8.86        9.21      4.27 o
  -1   5  10       71.72       75.40     11.84 o
   0   5  10      307.60      326.40     12.55 o
   1   5  10     4619.30     4536.69    120.78 o
   2   5  10       22.89       14.87      2.67 o
   3   5  10      115.34      108.20      5.54 o
   4   5  10     1038.81      984.15     25.72 o
   5   5  10      335.58      369.11     12.41 o
   6   5  10      639.52      734.54     20.97 o
   7   5  10       30.21       31.32      4.26 o
   8   5  10      117.01      132.21     11.86 o
   9   5  10      267.39      286.04     12.01 o
  10   5  10       66.22       62.32      8.43 o
  11   5  10       85.70       76.28     14.80 o
  -7   6  10       56.09       65.10     10.19 o
  -6   6  10        9.61        8.55      4.93 o
  -5   6  10      182.02      158.16     13.48 o
  -4   6  10       18.60       18.41      5.26 o
  -3   6  10       84.63       63.79      8.22 o
  -2   6  10      745.79      751.66     33.87 o
  -1   6  10        1.57       -0.33      2.96 o
   0   6  10      935.24      959.78     28.95 o
   1   6  10       32.16       26.01      5.43 o
   2   6  10      495.01      511.58     17.60 o
   3   6  10      221.29      231.93      8.51 o
   4   6  10        1.00       -0.13      2.08 o
   5   6  10        0.46        6.31      2.03 o
   6   6  10      160.36      123.03      7.21 o
   7   6  10      979.43      970.65     28.29 o
   8   6  10      704.78      702.17     21.23 o
   9   6  10       90.82       99.27      7.73 o
  10   6  10       96.84      113.32      8.59 o
  11   6  10      393.62      413.89     20.66 o
  -6   7  10       16.75       24.00      6.90 o
  -5   7  10        7.46        2.30      4.60 o
  -4   7  10      590.17      564.24     28.94 o
  -3   7  10       74.97       59.19      8.22 o
  -2   7  10       41.75       24.33      5.59 o
  -1   7  10      990.86      995.96     42.75 o
   0   7  10     3928.71     3824.71    144.68 o
   1   7  10        2.30        4.73      2.61 o
   2   7  10      246.46      253.11     13.32 o
   3   7  10      460.15      440.58     13.18 o
   4   7  10      258.90      253.18      8.83 o
   5   7  10     1215.13     1141.17     26.83 o
   6   7  10      382.95      351.38     10.12 o
   7   7  10      275.94      253.98     10.80 o
   8   7  10      131.97      112.76      7.92 o
   9   7  10       49.13       45.92      5.61 o
  10   7  10        0.41        1.30      3.24 o
  11   7  10       43.74       36.23      5.96 o
  -6   8  10      743.45      806.90     40.44 o
  -5   8  10        0.54       -1.46      4.27 o
  -4   8  10        3.54        1.91      4.77 o
  -3   8  10      278.05      321.90     19.73 o
  -2   8  10      146.75      131.52     11.18 o
  -1   8  10     1065.01     1102.50     47.02 o
   0   8  10      266.12      287.71     16.44 o
   1   8  10       93.05       77.27      7.89 o
   2   8  10     1479.60     1458.73     70.04 o
   3   8  10       24.23       28.43      3.35 o
   4   8  10      227.47      211.30      7.78 o
   5   8  10       52.50       62.52      4.19 o
   6   8  10      164.88      166.08      9.14 o
   7   8  10     1150.75     1174.17     40.77 o
   8   8  10       16.80       20.49      4.12 o
   9   8  10      172.09      185.20     10.39 o
  10   8  10      764.40      785.41     24.69 o
  11   8  10      130.13      142.44     10.42 o
  -5   9  10      338.64      353.19     15.56 o
  -4   9  10      175.94      188.29     10.33 o
  -3   9  10      118.71      113.09      8.25 o
  -2   9  10       53.16       43.42      5.23 o
  -1   9  10     1018.09      981.93     30.09 o
   0   9  10      986.85      997.61     43.07 o
   1   9  10     2943.33     2837.29    109.16 o
   2   9  10       10.23       29.59      6.58 o
   3   9  10      277.06      283.02     10.64 o
   4   9  10      911.32      913.11     21.15 o
   5   9  10      761.63      770.86     18.48 o
   6   9  10        4.37        1.41      3.29 o
   7   9  10      168.29      168.26     16.11 o
   8   9  10      295.40      310.64     15.66 o
   9   9  10      114.83      111.64     10.43 o
  10   9  10      101.48      114.94     11.04 o
  11   9  10        1.15        9.74      4.66 o
  -4  10  10       31.33       40.82      5.90 o
  -3  10  10       11.63       10.52      3.95 o
  -2  10  10       61.68       58.26     10.19 o
  -1  10  10      561.23      541.48     28.44 o
   0  10  10       58.68       54.34      5.33 o
   1  10  10      108.00       80.56      8.88 o
   2  10  10      375.81      408.38     20.71 o
   3  10  10      423.01      453.18     14.15 o
   4  10  10        9.42        5.55      2.18 o
   5  10  10        2.03        1.64      2.09 o
   6  10  10      707.64      709.24     39.46 o
   7  10  10       76.11       56.11     24.99 o
   8  10  10      629.11      323.22     22.03 o
   9  10  10      200.35      157.84     55.08 o
  10  10  10        0.01        0.66      3.28 o
  11  10  10      423.63      195.64     19.73 o
  -4  11  10      294.51      291.27     14.26 o
  -3  11  10      203.69      188.53     10.76 o
  -2  11  10      328.35      301.77     13.56 o
  -1  11  10       62.47       78.98     11.67 o
   0  11  10      541.61      561.33     19.51 o
   1  11  10       31.31       34.51      4.53 o
   2  11  10      427.68      424.16     22.03 o
   3  11  10      112.74      134.02      8.56 o
   4  11  10      283.01      259.13     11.84 o
   5  11  10       16.21       14.46     10.03 o
   6  11  10      764.04      785.11     29.98 o
   7  11  10      109.82      116.79     10.86 o
   8  11  10      169.61      174.38     13.46 o
   9  11  10      117.63      112.24     10.86 o
  10  11  10        3.20        1.37      4.06 o
  11  11  10        3.26       -0.45      5.26 o
  -3  12  10       24.08       19.24      5.12 o
  -2  12  10      287.91      299.10     13.93 o
  -1  12  10        0.27       -1.34      3.00 o
   0  12  10       99.84       90.32      7.43 o
   1  12  10      180.37      181.28      9.16 o
   2  12  10        0.27       -3.22      2.29 o
   3  12  10        0.77       -1.21      2.58 o
   4  12  10        0.24       -5.26      4.27 o
   5  12  10      509.42      507.65     22.65 o
   6  12  10      201.68      221.35     15.45 o
   7  12  10      492.41      483.61     22.29 o
   8  12  10      236.34      196.83     16.11 o
   9  12  10      174.26      199.16     15.16 o
  10  12  10       99.66      113.05     11.51 o
  11  12  10        0.06       -2.66      4.08 o
  -1  13  10       54.02       50.72      6.26 o
   0  13  10       59.07       59.46      6.39 o
   1  13  10       48.42       51.43      5.66 o
   2  13  10      703.08      713.54     23.45 o
   3  13  10       67.72       87.30      7.96 o
   4  13  10       11.34       19.73      7.89 o
   5  13  10        6.68        4.73      4.53 o
   6  13  10       99.10       86.04     11.84 o
   7  13  10        3.98        4.27      4.49 o
   8  13  10      139.72      141.47     28.61 o
   9  13  10       14.75       16.00     15.62 o
  10  13  10       49.21       50.11     12.17 o
   0  14  10       54.82       51.45      6.05 o
   1  14  10       40.94       47.88      6.74 o
   2  14  10      322.45      357.37     18.25 o
   3  14  10      340.97      370.24     27.62 o
   4  14  10       23.22       11.84      7.23 o
   5  14  10       37.65       37.81     10.19 o
   6  14  10      251.98      258.78     17.92 o
   7  14  10        1.70        5.41      4.96 o
   8  14  10       28.79       25.40      6.69 o
   9  14  10       50.55       65.81     18.58 o
   3  15  10       86.01       75.95     15.13 o
   4  15  10      311.92      344.59     27.29 o
   5  15  10       94.59      106.86     16.44 o
   6  15  10       14.97       16.83      6.13 o
   7  15  10      580.92      621.99     28.24 o
   8  15  10      310.29      355.50     20.30 o
  -4  -6  11       14.28       17.68      5.99 o
  -3  -6  11       92.25       76.05      9.86 o
  -2  -6  11        2.63       -3.72      4.18 o
  -1  -6  11      117.67      114.28     11.67 o
   0  -6  11        2.86        4.12      4.82 o
   1  -6  11      250.95      276.25     17.18 o
   2  -6  11       16.91       19.06      6.56 o
  -6  -5  11      305.49      319.04     17.59 o
  -5  -5  11      460.14      428.72     20.29 o
  -4  -5  11        1.81        0.50      4.25 o
  -3  -5  11       29.73       27.18      6.55 o
  -2  -5  11       17.82       26.46      6.07 o
  -1  -5  11      106.27      103.53     10.66 o
   0  -5  11      416.05      426.31     44.55 o
   1  -5  11      601.36      593.64     25.83 o
   2  -5  11       37.12       46.12      8.02 o
   3  -5  11       53.00       54.65     11.34 o
   4  -5  11       37.00       39.10      8.07 o
  -6  -4  11       88.37      113.13      8.13 o
  -5  -4  11        0.99       -2.23      3.12 o
  -4  -4  11      680.11      654.18     33.37 o
  -3  -4  11        1.47       -1.38      3.83 o
  -2  -4  11        0.09       -5.56      3.71 o
  -1  -4  11      672.79      664.04     30.09 o
   0  -4  11      980.14      939.22     34.98 o
   1  -4  11        0.72        3.67      4.78 o
   2  -4  11       45.22       57.19      9.70 o
   3  -4  11       24.46       18.08      6.07 o
   4  -4  11       62.78       50.53      8.86 o
   5  -4  11      381.25      401.52     34.52 o
  -7  -3  11       26.53       33.66      4.95 o
  -6  -3  11       21.13       17.89      3.98 o
  -5  -3  11       19.79       32.31     10.95 o
  -4  -3  11       11.33        6.24      3.55 o
  -3  -3  11       35.01       37.73      6.45 o
  -2  -3  11        4.97        2.44      4.01 o
  -1  -3  11      341.86      336.29     34.85 o
   0  -3  11     1162.21     1159.66     61.82 o
   1  -3  11      479.07      455.04     21.08 o
   2  -3  11      279.06      245.98     26.96 o
   3  -3  11      308.32      308.34     20.71 o
   4  -3  11       21.10       27.09      6.87 o
   5  -3  11      187.68      187.75     19.07 o
   6  -3  11      398.54      319.27     23.35 o
  -7  -2  11      106.57      117.38     12.49 o
  -6  -2  11       28.22       32.32      4.51 o
  -5  -2  11     1025.72     1005.75     27.54 o
  -4  -2  11       10.79        7.08      4.18 o
  -3  -2  11       90.38       90.95     25.98 o
  -2  -2  11      235.90      268.64     23.02 o
  -1  -2  11      215.75      188.00     16.11 o
   0  -2  11       42.44       41.68      6.93 o
   1  -2  11      756.04      768.67     29.58 o
   2  -2  11      108.78      113.13     10.98 o
   3  -2  11       24.61       27.57      7.40 o
   4  -2  11      199.10      223.55     15.13 o
   5  -2  11        2.14        2.30      6.25 o
   6  -2  11       43.45       54.58     11.51 o
   7  -2  11        8.59        1.32      6.90 o
  -7  -1  11      107.56      119.36     12.49 o
  -6  -1  11        0.85        2.83      2.83 o
  -5  -1  11       23.92       25.45      4.12 o
  -4  -1  11      145.57      132.25      7.50 o
  -3  -1  11        2.70        6.32      4.11 o
  -2  -1  11       31.22       27.01      5.75 o
  -1  -1  11       46.14       58.27      7.66 o
   0  -1  11      622.41      603.72     24.29 o
   1  -1  11      340.84      341.62     16.91 o
   2  -1  11      676.37      610.94     25.11 o
   3  -1  11      655.50      599.70     25.14 o
   4  -1  11      194.75      192.34     22.03 o
   5  -1  11      318.42      299.55     22.03 o
   6  -1  11      293.37      365.64     25.32 o
   7  -1  11      652.68      635.59     36.50 o
   8  -1  11       18.22       21.37      8.88 o
  -7   0  11       94.52      125.28     12.49 o
  -6   0  11      370.04      380.76     21.70 o
  -5   0  11      176.68      169.60     13.35 o
  -4   0  11      460.23      475.71     15.29 o
  -3   0  11       60.33       60.10      5.28 o
  -2   0  11      149.15      153.10     20.71 o
  -1   0  11      241.64      225.24     19.73 o
   0   0  11     1162.86     1063.40     36.33 o
   1   0  11        0.75        1.86      3.63 o
   2   0  11       43.34       41.72      6.79 o
   3   0  11      176.09      156.80     20.39 o
   4   0  11       26.53       15.50      5.76 o
   5   0  11       57.83       73.98     12.49 o
   6   0  11       28.02       18.08      8.22 o
   7   0  11      150.72      158.49     18.41 o
   8   0  11       38.79       36.50     10.52 o
   9   0  11       60.02       62.80     13.15 o
  -7   1  11        5.15        5.26      4.93 o
  -6   1  11        1.99       -1.97      3.62 o
  -5   1  11       37.60       30.91      6.58 o
  -4   1  11      674.65      689.60     19.63 o
  -3   1  11      347.53      348.52     18.53 o
  -2   1  11     1013.15      980.10     26.02 o
  -1   1  11       67.23       57.31     10.03 o
   0   1  11      315.17      280.08     14.30 o
   1   1  11     1197.98     1246.39     41.34 o
   2   1  11      703.21      717.36     27.20 o
   3   1  11      321.21      342.90     24.50 o
   4   1  11        0.02       -1.32      4.60 o
   5   1  11       86.92       83.85     12.49 o
   6   1  11      589.80      654.33     36.83 o
   7   1  11      386.02      417.59     27.95 o
   8   1  11        3.63       11.18      7.89 o
   9   1  11      124.37      123.96     17.76 o
  -7   2  11       49.35       69.34      7.41 o
  -6   2  11       35.80       44.11      6.03 o
  -5   2  11      204.61      199.59     14.47 o
  -4   2  11      198.34      181.50     13.15 o
  -3   2  11      261.24      221.09      8.90 o
  -2   2  11       60.10       60.31      5.07 o
  -1   2  11      624.62      634.88     18.48 o
   0   2  11      154.39      159.19     18.91 o
   1   2  11       58.51       60.26      7.41 o
   2   2  11       34.54       29.85      9.37 o
   3   2  11     1654.35     1665.91     53.12 o
   4   2  11      185.43      173.94     17.43 o
   5   2  11      112.96      102.59     13.81 o
   6   2  11      376.90      369.91     24.99 o
   7   2  11       83.03       92.72     14.14 o
   8   2  11     1265.52     1417.50     66.75 o
   9   2  11       17.22        7.23      7.89 o
  10   2  11      108.94      113.11     17.10 o
  -7   3  11       64.89       69.36      7.72 o
  -6   3  11      238.00      222.60     15.45 o
  -5   3  11        3.74       12.17      4.93 o
  -4   3  11        0.87        1.32      3.29 o
  -3   3  11     1207.30     1159.65     45.54 o
  -2   3  11       96.02       90.86      8.24 o
  -1   3  11     1765.67     1746.20     42.19 o
   0   3  11     1446.56     1428.39     35.50 o
   1   3  11        5.16        2.79      4.93 o
   2   3  11      685.30      636.79     98.48 o
   3   3  11       16.91       28.61      7.56 o
   4   3  11       13.67       30.58      8.22 o
   5   3  11        6.14       -3.29      5.26 o
   6   3  11      208.81      204.85     20.06 o
   7   3  11       56.81       65.43     12.17 o
   8   3  11      250.26      258.12     21.70 o
   9   3  11       20.68       33.87     10.85 o
  10   3  11       16.68       13.81      9.21 o
  -7   4  11        4.25        4.60      5.26 o
  -6   4  11      266.87      238.06     16.44 o
  -5   4  11       15.53       16.77      5.26 o
  -4   4  11      151.53      132.51     12.49 o
  -3   4  11       64.03       62.47      8.22 o
  -2   4  11      368.27      350.17     11.56 o
  -1   4  11      324.23      321.65     11.49 o
   0   4  11      203.45      197.75      9.72 o
   1   4  11       97.40       96.17      7.25 o
   2   4  11      839.52      851.70     39.62 o
   3   4  11        3.81        5.59      5.59 o
   4   4  11      126.95      120.34     13.81 o
   5   4  11       91.47       98.97     13.15 o
   6   4  11       46.73       47.02     10.19 o
   7   4  11     1805.94     1686.46     75.30 o
   8   4  11       72.58       73.00     13.15 o
   9   4  11      485.16      561.61     34.85 o
  10   4  11       98.09      100.94     16.44 o
  -7   5  11      117.22       99.96     12.17 o
  -6   5  11        3.38        5.92      4.93 o
  -5   5  11       61.30       57.21      8.55 o
  -4   5  11      581.54      615.53     30.25 o
  -3   5  11      204.40      235.10     15.13 o
  -2   5  11      831.93      818.73     36.83 o
  -1   5  11      705.83      697.56     22.44 o
   0   5  11       26.09       36.02      4.63 o
   1   5  11     3100.37     3127.91     85.20 o
   2   5  11      111.26      116.61      6.14 o
   3   5  11      235.16      252.79      9.04 o
   4   5  11        3.88        3.72      2.44 o
   5   5  11        3.32        2.09      2.30 o
   6   5  11        2.01        5.26      3.38 o
   7   5  11        0.16        4.93      6.58 o
   8   5  11        0.78        2.30      6.90 o
   9   5  11      212.37      213.07     22.03 o
  10   5  11       24.78       36.50     11.18 o
  11   5  11      174.30      235.10     25.65 o
  -6   6  11      218.94      221.95     16.77 o
  -5   6  11      111.55      132.84     13.15 o
  -4   6  11      386.13      361.36     21.04 o
  -3   6  11      111.78      127.58     10.85 o
  -2   6  11      179.65      175.26     12.49 o
  -1   6  11      296.51      313.03     17.43 o
   0   6  11      359.50      356.11     13.48 o
   1   6  11     1652.36     1714.06     49.04 o
   2   6  11      608.55      556.10     15.88 o
   3   6  11      863.40      911.33     23.53 o
   4   6  11      105.22      104.06      5.27 o
   5   6  11       14.65        6.35      2.77 o
   6   6  11      252.40      278.95     10.99 o
   7   6  11      151.50      142.07     14.25 o
   8   6  11      918.37      969.10     27.35 o
   9   6  11       29.38       29.35      6.00 o
  10   6  11        0.06        0.99      7.89 o
  11   6  11       42.55       43.07     13.81 o
  -6   7  11       42.83       44.06      9.21 o
  -5   7  11      518.18      606.00     31.89 o
  -4   7  11      129.22      111.14     11.84 o
  -3   7  11      240.20      219.32     15.13 o
  -2   7  11       76.48       57.21      7.89 o
  -1   7  11      566.76      528.73     25.98 o
   0   7  11     1139.00     1150.17     48.33 o
   1   7  11      170.83      173.64      8.80 o
   2   7  11       60.64       54.10     12.82 o
   3   7  11       62.10       56.38      4.49 o
   4   7  11        1.53        3.91      2.00 o
   5   7  11       18.89        9.58      2.32 o
   6   7  11       70.75       68.63      5.39 o
   7   7  11      137.39      166.45      8.95 o
   8   7  11       13.02       13.56      5.44 o
   9   7  11      305.83      341.36     13.91 o
  10   7  11      576.74      643.11     21.43 o
  11   7  11       58.72       63.88      7.19 o
  -5   8  11      110.16      105.55     12.82 o
  -4   8  11       18.13       19.07      6.25 o
  -3   8  11        7.44        6.25      4.93 o
  -2   8  11        6.48        9.54      4.27 o
  -1   8  11      144.21      126.59     10.85 o
   0   8  11       40.01       42.42      6.58 o
   1   8  11        6.99        5.92      3.62 o
   2   8  11     1361.32     1371.96     40.17 o
   3   8  11     1310.09     1344.72     33.00 o
   4   8  11      399.81      443.73     12.21 o
   5   8  11      155.57      157.56      7.88 o
   6   8  11        0.02        1.27      2.61 o
   7   8  11      735.07      767.83     23.06 o
   8   8  11      204.61      194.59     10.22 o
   9   8  11       58.85       63.66     10.04 o
  10   8  11       27.11       27.85     10.41 o
  11   8  11      351.98      376.76     15.77 o
  -5   9  11       36.87       45.70      9.21 o
  -4   9  11      669.08      671.10     34.52 o
  -3   9  11       23.30       20.39      6.25 o
  -2   9  11       99.06      112.12     11.84 o
  -1   9  11     1239.53     1177.47     50.97 o
   0   9  11       28.83       29.26      5.92 o
   1   9  11      424.91      407.39     21.04 o
   2   9  11       11.12       10.19      3.95 o
   3   9  11        1.00        1.64      2.22 o
   4   9  11        4.62        4.67      2.31 o
   5   9  11      328.63      263.68      8.78 o
   6   9  11       80.49       85.76      7.50 o
   7   9  11      193.91      183.75     10.26 o
   8   9  11       58.67       59.25      6.45 o
   9   9  11      103.30      125.10      9.36 o
  10   9  11       66.10       60.02      7.17 o
  11   9  11      261.25      255.70     13.18 o
  -4  10  11       11.67       15.20      7.23 o
  -3  10  11       76.99       90.42     11.51 o
  -2  10  11      476.79      491.90     26.63 o
  -1  10  11      668.91      627.04     31.24 o
   0  10  11       20.03       21.70      5.92 o
   1  10  11      118.32      122.65     10.52 o
   2  10  11       17.84       15.45      4.60 o
   3  10  11      296.50      322.64     13.75 o
   4  10  11      271.93      259.30      9.86 o
   5  10  11        5.31       11.00      3.86 o
   6  10  11     1751.87     1727.07     44.39 o
   7  10  11       33.46       35.92      5.35 o
   8  10  11       91.28      107.40     11.84 o
   9  10  11      114.55      111.41     10.90 o
  10  10  11        2.25        4.95      4.53 o
  11  10  11       77.84       88.88     20.88 o
  -3  11  11       52.06       43.20      6.03 o
  -2  11  11      197.79      217.04     20.71 o
  -1  11  11       24.17       27.84      4.53 o
   0  11  11      114.11      124.29     12.17 o
   1  11  11       33.21       32.88      6.58 o
   2  11  11       15.01       14.47      4.60 o
   3  11  11       10.93       12.85      3.43 o
   4  11  11       11.88       13.40      4.51 o
   5  11  11      327.60      326.17     37.16 o
   6  11  11       65.38       66.09     12.49 o
   7  11  11       40.85       33.80      6.40 o
   8  11  11      161.07      124.25     22.85 o
   9  11  11       59.71       58.13      8.25 o
  10  11  11      684.02      771.38     31.32 o
  -2  12  11       71.40       56.33      6.74 o
  -1  12  11        4.13        3.29      3.60 o
   0  12  11       82.10       95.36      7.79 o
   1  12  11       21.77       33.87      6.90 o
   2  12  11      407.95      409.04     22.03 o
   3  12  11      235.73      262.42     24.00 o
   4  12  11       76.08       61.16     11.51 o
   5  12  11        9.07        0.33      4.93 o
   6  12  11       26.84       29.82      9.70 o
   7  12  11      213.81      211.26     23.67 o
   8  12  11      167.41      181.83     14.26 o
   9  12  11      213.19      223.34     29.26 o
  10  12  11      120.05      139.94     13.23 o
  -1  13  11       54.40       53.87      6.69 o
   0  13  11      230.21      247.85     17.43 o
   1  13  11        2.51        0.19      3.62 o
   2  13  11      862.08      843.07     39.13 o
   3  13  11       37.11       52.94     11.84 o
   4  13  11      408.00      397.53     27.95 o
   5  13  11      217.10      198.60     20.71 o
   6  13  11       29.06       23.44     10.52 o
   7  13  11       28.56       29.11      9.04 o
   8  13  11       13.36       21.59      6.26 o
   9  13  11      387.39      441.70     22.19 o
   1  14  11      362.50      382.90     15.92 o
   2  14  11        6.50       12.54      3.83 o
   3  14  11      137.32      155.20     19.73 o
   4  14  11       50.44       41.43     10.85 o
   5  14  11       42.68       25.32      8.88 o
   6  14  11       65.14       80.10     10.22 o
   7  14  11      778.78      812.95     33.33 o
   8  14  11        2.23        1.81      4.88 o
   3  15  11      422.22      468.88     33.54 o
   4  15  11       47.66       46.69     11.84 o
   5  15  11       25.07       25.65      9.86 o
   6  15  11       40.44       37.16     10.52 o
  -3  -5  12      171.19      155.21     13.43 o
  -2  -5  12        8.82       18.93      8.55 o
  -1  -5  12      409.15      413.31     25.48 o
   0  -5  12       13.47        9.17      7.40 o
   1  -5  12        0.04       -6.00      4.23 o
   2  -5  12      118.41      104.25     22.69 o
  -5  -4  12      160.40      157.17     16.11 o
  -4  -4  12       31.52       28.21      7.89 o
  -3  -4  12       70.28       67.69     13.15 o
  -2  -4  12      243.07      256.52     16.18 o
  -1  -4  12       33.23       27.62      7.23 o
   0  -4  12      551.04      510.48     23.54 o
   1  -4  12       83.39       76.73      9.78 o
   2  -4  12       14.92       13.74      6.38 o
   3  -4  12        2.15        3.82      6.41 o
   4  -4  12       73.30       84.07     11.13 o
  -5  -3  12      272.74      276.35     11.90 o
  -4  -3  12       80.31       81.87     11.51 o
  -3  -3  12       18.40       16.13      5.53 o
  -2  -3  12      270.17      258.20     14.93 o
  -1  -3  12       70.60       53.95      8.13 o
   0  -3  12       73.18       67.48      9.01 o
   1  -3  12        2.73        2.05      4.48 o
   2  -3  12      135.41      145.64     25.32 o
   3  -3  12      255.32      224.76     15.39 o
   4  -3  12      116.34      131.64     15.13 o
   5  -3  12       29.67       19.40      8.22 o
  -6  -2  12        3.19        7.25      3.59 o
  -5  -2  12      129.66      147.65      9.16 o
  -4  -2  12      295.49      289.69     11.91 o
  -3  -2  12        0.52       -2.28      3.78 o
  -2  -2  12       10.66        8.77      4.97 o
  -1  -2  12       17.57       24.14      6.25 o
   0  -2  12      476.51      489.98     22.11 o
   1  -2  12       30.95       35.40      7.11 o
   2  -2  12       82.62       76.07      9.71 o
   3  -2  12       68.40       74.50      9.91 o
   4  -2  12       63.95       64.10      9.66 o
   5  -2  12      459.37      472.50     29.92 o
   6  -2  12       76.79       64.12     12.49 o
  -6  -1  12      475.73      477.43     26.30 o
  -5  -1  12        0.24        0.01      2.83 o
  -4  -1  12       20.19       14.28      3.72 o
  -3  -1  12      244.52      240.86     13.34 o
  -2  -1  12      198.46      214.30     13.43 o
  -1  -1  12      233.89      229.79     14.11 o
   0  -1  12      123.51      131.55     11.43 o
   1  -1  12      219.27      208.12     21.21 o
   2  -1  12      642.34      659.57     27.25 o
   3  -1  12       26.58       27.44      6.69 o
   4  -1  12        0.14       -0.34      4.87 o
   5  -1  12       12.66       12.49      7.56 o
   6  -1  12       15.25        2.96      7.56 o
   7  -1  12        0.00        2.30      6.90 o
  -6   0  12        1.65        3.95      4.60 o
  -5   0  12       10.10        5.02      4.44 o
  -4   0  12      435.19      438.94     14.80 o
  -3   0  12       52.49       49.55      5.14 o
  -2   0  12       72.76       66.33      7.96 o
  -1   0  12      165.73      149.82     11.84 o
   0   0  12       23.81       25.88      5.84 o
   1   0  12      486.62      449.49     20.44 o
   2   0  12      573.01      580.85     50.97 o
   3   0  12       11.40        4.95      4.87 o
   4   0  12      363.26      369.50     19.11 o
   5   0  12      288.11      319.60     23.35 o
   6   0  12       87.69       97.99     14.47 o
   7   0  12        3.84        2.96      6.90 o
   8   0  12        3.18        1.64      7.23 o
  -7   1  12      128.64      113.77     12.49 o
  -6   1  12       36.31       42.75      7.89 o
  -5   1  12      159.23      155.86     12.82 o
  -4   1  12       51.58       50.34      5.08 o
  -3   1  12      588.65      585.10     17.88 o
  -2   1  12     1050.02     1019.31     27.50 o
  -1   1  12      155.31      151.76     11.67 o
   0   1  12      128.71      129.32     11.84 o
   1   1  12      232.45      259.49     19.24 o
   2   1  12       21.53       19.47      5.90 o
   3   1  12      798.17      758.67     29.59 o
   4   1  12      144.23      145.00     16.44 o
   5   1  12       97.10       89.44     13.81 o
   6   1  12      187.39      193.34     19.73 o
   7   1  12      222.18      202.88     21.37 o
   8   1  12      113.43      145.99     18.74 o
  -7   2  12        0.84       -1.32      4.27 o
  -6   2  12       64.20       69.05      9.54 o
  -5   2  12       42.97       46.03      7.89 o
  -4   2  12        1.60       -1.64      3.29 o
  -3   2  12      252.26      267.75     10.52 o
  -2   2  12      302.63      294.07     12.30 o
  -1   2  12        0.22        3.59      3.34 o
   0   2  12      715.41      703.62     26.40 o
   1   2  12       34.96       33.62      6.20 o
   2   2  12       39.34       45.47      8.06 o
   3   2  12       64.44       62.47     10.52 o
   4   2  12      102.59       94.70     13.15 o
   5   2  12       56.70       70.69     11.84 o
   6   2  12       38.10       30.91      9.21 o
   7   2  12        1.33        8.22      7.23 o
   8   2  12      782.95      843.07     46.03 o
   9   2  12      573.26      665.18     40.11 o
  -6   3  12      457.03      436.00     24.66 o
  -5   3  12        0.02        1.32      3.95 o
  -4   3  12        0.57       -0.33      3.95 o
  -3   3  12       70.67       54.25      8.22 o
  -2   3  12       51.19       45.25      4.66 o
  -1   3  12      302.10      288.13     10.89 o
   0   3  12        0.35       -0.39      2.42 o
   1   3  12        5.13       10.32      4.60 o
   2   3  12        2.12        8.66      4.58 o
   3   3  12     1222.00     1252.76     57.21 o
   4   3  12       89.98       85.49     12.49 o
   5   3  12       83.77       84.83     12.82 o
   6   3  12       59.78       72.01     12.82 o
   7   3  12      220.96      225.89     22.69 o
   8   3  12      367.56      387.67     27.95 o
   9   3  12       14.93       23.35      9.54 o
  -6   4  12       37.79       36.83      7.56 o
  -5   4  12       22.01       24.33      6.25 o
  -4   4  12      289.67      274.88     17.43 o
  -3   4  12      111.16      103.90     10.85 o
  -2   4  12        3.51       -1.97      3.29 o
  -1   4  12     2201.70     2134.21     50.79 o
   0   4  12      313.67      319.84     11.52 o
   1   4  12      305.75      319.11     15.29 o
   2   4  12     1308.79     1331.02     58.86 o
   3   4  12      698.07      672.74     35.18 o
   4   4  12      118.52      128.56     14.80 o
   5   4  12        0.87       -0.33      5.26 o
   6   4  12       12.95       11.84      6.90 o
   7   4  12      165.64      214.71     21.70 o
   8   4  12      190.25      182.16     20.39 o
   9   4  12        1.22        3.62      8.22 o
  10   4  12      425.33      435.01     31.57 o
  -6   5  12      104.81      111.14     12.82 o
  -5   5  12       58.26       84.18     10.52 o
  -4   5  12       59.41       64.45      9.21 o
  -3   5  12       33.95       22.36      5.92 o
  -2   5  12       47.38       36.83      6.58 o
  -1   5  12      114.81      104.56     10.52 o
   0   5  12       53.58       50.09      9.21 o
   1   5  12       81.62       82.32      6.83 o
   2   5  12      318.65      320.32     14.63 o
   3   5  12       10.97        2.97      5.26 o
   4   5  12      559.00      533.99     30.58 o
   5   5  12      501.67      455.40     27.95 o
   6   5  12      124.65      101.93     14.14 o
   7   5  12        0.28       -0.33      6.25 o
   8   5  12      182.96      199.59     21.37 o
   9   5  12      425.68      425.15     29.92 o
  10   5  12      486.40      535.96     35.51 o
  -6   6  12      341.88      347.88     22.69 o
  -5   6  12      206.53      194.66     15.45 o
  -4   6  12       23.86       27.62      6.58 o
  -3   6  12        1.72       -1.97      3.62 o
  -2   6  12      472.38      451.46     23.67 o
  -1   6  12       31.74       29.92      5.92 o
   0   6  12       17.30       14.85      6.90 o
   1   6  12      219.58      191.10     18.25 o
   2   6  12      247.87      227.83      8.87 o
   3   6  12      925.43      912.06     23.80 o
   4   6  12      121.98       99.62      5.89 o
   5   6  12       74.69       73.98     11.84 o
   6   6  12       78.44       63.13     11.84 o
   7   6  12        0.01       -3.95      5.92 o
   8   6  12       63.89       74.31     13.81 o
   9   6  12       14.63        5.59      8.55 o
  10   6  12      116.88      139.09     19.73 o
  -5   7  12      221.33      220.63     17.43 o
  -4   7  12      291.64      331.44     20.71 o
  -3   7  12      273.96      279.49     18.08 o
  -2   7  12        1.02       -0.99      3.62 o
  -1   7  12       33.59       30.91      6.25 o
   0   7  12      219.42      219.32     14.14 o
   1   7  12      549.97      569.53     19.73 o
   2   7  12      531.45      526.78     15.69 o
   3   7  12      493.79      453.53     14.05 o
   4   7  12      465.23      420.96     19.70 o
   5   7  12      228.19      241.88      8.25 o
   6   7  12        7.84        5.18      2.93 o
   7   7  12      171.48      175.02     11.49 o
   8   7  12       42.63       27.62     10.19 o
   9   7  12      187.66      193.67     21.70 o
  10   7  12        0.12       -9.37      6.25 o
  -5   8  12        7.23        5.59      5.59 o
  -4   8  12       20.52       26.63      7.89 o
  -3   8  12      464.27      479.40     26.30 o
  -2   8  12      686.40      700.69     33.87 o
  -1   8  12      304.68      294.28     17.76 o
   0   8  12      109.44      108.51     10.52 o
   1   8  12      190.21      173.61     12.49 o
   2   8  12      356.64      374.85     14.70 o
   3   8  12       42.23       43.28      4.32 o
   4   8  12      241.87      223.26      8.95 o
   5   8  12        7.81        9.90      2.48 o
   6   8  12        6.76        2.52      3.16 o
   7   8  12      198.52      196.06     17.77 o
   8   8  12       19.41       17.87      5.53 o
   9   8  12      390.51      351.33     14.38 o
  10   8  12       55.25       37.97      7.89 o
  -4   9  12      101.75      110.81     13.15 o
  -3   9  12      171.57      198.60     15.78 o
  -2   9  12        0.01        3.95      4.27 o
  -1   9  12      129.00      148.29     12.17 o
   0   9  12      334.29      336.70     19.40 o
   1   9  12      654.35      635.59     29.92 o
   2   9  12       14.38       24.33      4.93 o
   3   9  12       91.28      103.00      6.38 o
   4   9  12      491.55      484.95     15.04 o
   5   9  12        6.39        5.88      3.26 o
   6   9  12      679.13      716.30     22.20 o
   7   9  12        2.92        4.79      3.26 o
   8   9  12       30.67       23.43      4.86 o
   9   9  12        6.83        9.47      4.17 o
  10   9  12       12.52       10.29      4.30 o
  -3  10  12      138.18      128.56     14.14 o
  -2  10  12      464.85      452.77     25.65 o
  -1  10  12      225.57      227.21     16.44 o
   0  10  12      331.14      318.94     19.07 o
   1  10  12        2.55        2.30      3.95 o
   2  10  12      207.34      215.37     14.14 o
   3  10  12      102.93       86.43      7.11 o
   4  10  12      159.48      159.79      9.84 o
   5  10  12      128.73      140.16      9.41 o
   6  10  12        6.23        5.79      3.69 o
   7  10  12       45.50       39.44      5.65 o
   8  10  12      350.38      365.59     14.97 o
   9  10  12       26.55       18.52      4.82 o
  10  10  12      156.67      160.24     11.15 o
  -2  11  12        9.46        6.90      5.92 o
  -1  11  12       42.49       44.06      7.89 o
   0  11  12      158.77      173.94     13.81 o
   1  11  12       93.02       93.71     10.52 o
   2  11  12      469.38      474.14     24.33 o
   3  11  12       14.17        7.81      3.38 o
   4  11  12       52.79       56.23     11.51 o
   5  11  12      608.03      642.40     21.09 o
   6  11  12       10.70        4.08      3.45 o
   7  11  12      157.70      188.39     11.57 o
   8  11  12      191.62      215.74     12.33 o
   9  11  12       43.69       28.36      5.59 o
  10  11  12       78.92       74.46      8.17 o
  -1  12  12       35.47       37.81      8.22 o
   0  12  12      329.86      323.55     20.39 o
   1  12  12      207.51      190.38     14.14 o
   2  12  12        0.52       -2.63      3.62 o
   3  12  12       22.98       24.96      7.23 o
   4  12  12       80.28       57.54     10.85 o
   5  12  12       55.14        1.64      3.29 o
   6  12  12       16.12        8.70      3.76 o
   7  12  12      134.61      130.24     10.02 o
   8  12  12        4.60       -0.28      3.77 o
   9  12  12      146.02      138.97     12.95 o
   0  13  12      257.51      270.28     18.74 o
   1  13  12      283.44      284.75     19.07 o
   2  13  12        0.05       -0.66      3.95 o
   3  13  12       20.55       18.08      8.55 o
   4  13  12      219.12      212.08     22.03 o
   5  13  12        4.10        4.60      6.58 o
   6  13  12       75.31       75.99      9.52 o
   7  13  12       31.99       33.92      7.40 o
   8  13  12      120.12      123.76     14.47 o
   9  13  12        0.38        0.99      4.65 o
   2  14  12      122.51      114.10     12.49 o
   3  14  12       44.68       69.38     13.48 o
   4  14  12       33.22       23.35      9.86 o
   5  14  12      394.36      410.35     29.59 o
   6  14  12      170.31      166.05     19.73 o
   7  14  12      263.30      332.02     42.09 o
  -2  -4  13      138.82      146.51     13.38 o
  -1  -4  13        1.31       -0.90      4.73 o
   0  -4  13        0.28       -4.13      4.68 o
   1  -4  13       66.85       65.36     12.66 o
  -4  -3  13      171.96      183.72     24.50 o
  -3  -3  13       25.44       25.40      6.62 o
  -2  -3  13      156.86      164.41     22.69 o
  -1  -3  13       84.64       79.73     11.34 o
   0  -3  13        2.61        5.14      5.04 o
   1  -3  13        0.30        5.77      5.53 o
   2  -3  13      229.16      213.63     16.47 o
   3  -3  13       24.98       19.55      7.17 o
  -4  -2  13       92.86      101.43      7.98 o
  -3  -2  13      255.30      270.42     26.63 o
  -2  -2  13       73.90       66.21      8.75 o
  -1  -2  13      172.52      171.69     13.55 o
   0  -2  13      270.51      240.25     15.68 o
   1  -2  13       73.92       64.44      9.43 o
   2  -2  13      124.84      118.98     12.15 o
   3  -2  13        5.31        6.73      5.71 o
   4  -2  13      282.04      306.13     19.01 o
   5  -2  13      207.74      225.23     22.36 o
  -5  -1  13       71.76       67.22      6.86 o
  -4  -1  13       38.57       47.43      6.41 o
  -3  -1  13       33.50       34.56      5.01 o
  -2  -1  13      139.17      133.92     14.80 o
  -1  -1  13       86.31       81.26      9.36 o
   0  -1  13        1.99        5.32      4.98 o
   1  -1  13       11.51        4.08      4.92 o
   2  -1  13       61.25       58.61      8.93 o
   3  -1  13        0.20       -1.50      4.73 o
   4  -1  13      479.71      465.45     23.06 o
   5  -1  13      116.61      126.92     17.10 o
   6  -1  13        1.11        6.25      7.23 o
  -5   0  13        2.47        2.96      4.93 o
  -4   0  13      577.88      593.14     18.89 o
  -3   0  13      122.34      113.76      7.91 o
  -2   0  13       37.79       35.76      6.51 o
  -1   0  13      815.16      766.44     55.90 o
   0   0  13      604.85      604.07     25.35 o
   1   0  13      249.96      255.55     15.25 o
   2   0  13      341.68      320.95     17.59 o
   3   0  13      297.60      319.60     18.06 o
   4   0  13        0.09        7.23      6.58 o
   5   0  13      322.67      310.40     24.00 o
   6   0  13      175.84      219.97     22.36 o
   7   0  13      334.14      325.52     25.32 o
  -5   1  13        8.98        3.95      4.93 o
  -4   1  13       15.85       29.26      7.23 o
  -3   1  13       30.42       24.95      4.27 o
  -2   1  13       17.20       19.16      3.87 o
  -1   1  13       27.23       35.29      6.51 o
   0   1  13      577.10      579.30     24.32 o
   1   1  13     1110.40     1068.10     38.15 o
   2   1  13        5.75        0.76      4.53 o
   3   1  13      569.07      548.99     40.61 o
   4   1  13      152.11      193.67     20.06 o
   5   1  13        0.28        5.59      6.90 o
   6   1  13      274.91      316.64     24.33 o
   7   1  13      220.18      262.72     22.69 o
  -6   2  13        7.96       14.80      6.58 o
  -5   2  13      601.73      622.11     31.89 o
  -4   2  13       50.90       53.27      8.55 o
  -3   2  13      421.68      422.36     14.49 o
  -2   2  13       37.08       37.50      4.68 o
  -1   2  13       49.55       46.15      5.23 o
   0   2  13      517.59      513.85     21.85 o
   1   2  13     1862.32     1819.69     68.39 o
   2   2  13       15.88       15.61      5.84 o
   3   2  13        2.77        4.93      5.59 o
   4   2  13      400.01      382.73     25.65 o
   5   2  13        5.07        7.23      6.58 o
   6   2  13      245.79      258.44     22.03 o
   7   2  13       58.28       69.38     13.48 o
   8   2  13      101.80      126.59     17.76 o
  -5   3  13       57.81       57.87      9.21 o
  -4   3  13       88.76       84.18     10.52 o
  -3   3  13     1183.99     1193.58     52.28 o
  -2   3  13        2.43        4.19      2.90 o
  -1   3  13      123.97      134.84      7.85 o
   0   3  13      308.27      295.76     14.14 o
   1   3  13      103.41      110.43     10.42 o
   2   3  13     1285.39     1313.26     59.19 o
   3   3  13       23.28       25.32      7.89 o
   4   3  13        1.90        3.62      5.92 o
   5   3  13      297.81      278.83     21.70 o
   6   3  13       63.03       44.72     10.85 o
   7   3  13      279.47      322.56     25.32 o
   8   3  13      194.71      194.98     21.70 o
   9   3  13        2.34        6.58      8.55 o
  -5   4  13       65.33       65.10      9.54 o
  -4   4  13      506.14      467.90     25.65 o
  -3   4  13        3.05        7.23      4.60 o
  -2   4  13       32.81       31.24      6.90 o
  -1   4  13       13.09       14.45      3.45 o
   0   4  13      103.24      108.04      7.17 o
   1   4  13      212.57      240.50     11.66 o
   2   4  13       31.31       31.57      8.55 o
   3   4  13        8.40        8.22      6.58 o
   4   4  13       27.70       36.50      9.21 o
   5   4  13      149.03      162.43     18.08 o
   6   4  13       10.49       14.47      7.89 o
   7   4  13      196.27      192.35     20.71 o
   8   4  13       98.09      112.45     17.10 o
   9   4  13      407.00      412.98     30.25 o
  -5   5  13       95.96       94.04     11.51 o
  -4   5  13      347.71      295.27     19.07 o
  -3   5  13      245.84      253.51     16.77 o
  -2   5  13      912.41      838.13     38.80 o
  -1   5  13        7.74        4.93      3.95 o
   0   5  13        1.64       -0.74      2.96 o
   1   5  13     1094.95     1081.80     33.92 o
   2   5  13        2.53        3.18      3.08 o
   3   5  13      118.36      153.55     18.91 o
   4   5  13      340.58      351.50     24.00 o
   5   5  13       20.19       27.29      8.55 o
   6   5  13      220.61      211.42     21.37 o
   7   5  13        1.04        3.29      6.90 o
   8   5  13        5.36        3.62      7.89 o
   9   5  13        0.82       -5.92      7.23 o
  -5   6  13      482.14      455.73     26.30 o
  -4   6  13       63.76       56.23      8.88 o
  -3   6  13      159.16      116.07     12.17 o
  -2   6  13       38.26       28.61      6.25 o
  -1   6  13       14.88       12.82      4.93 o
   0   6  13        6.05        4.60      3.95 o
   1   6  13       84.62       80.17      6.95 o
   2   6  13       21.24       20.85      6.25 o
   3   6  13      267.93      263.90     12.31 o
   4   6  13       54.14       47.01      6.58 o
   5   6  13        0.07       -1.45      2.83 o
   6   6  13      112.16       86.48     14.14 o
   7   6  13       21.30       31.24      9.54 o
   8   6  13      291.80      312.70     24.99 o
   9   6  13       97.99       99.96     16.44 o
  -4   7  13        0.56       -0.33      4.60 o
  -3   7  13      946.66      950.26     44.06 o
  -2   7  13       96.01      105.55     11.18 o
  -1   7  13       67.85       56.23      8.22 o
   0   7  13      145.43      142.05     11.51 o
   1   7  13      109.44      125.28     10.85 o
   2   7  13     1622.09     1671.04     42.48 o
   3   7  13       10.18       10.83      2.96 o
   4   7  13      131.68      128.10      8.45 o
   5   7  13      196.57      208.14     13.15 o
   6   7  13        3.89        6.25      7.23 o
   7   7  13       75.05       90.09     14.47 o
   8   7  13       44.59       44.39     11.51 o
   9   7  13      352.16      393.58     29.59 o
  10   7  13      126.71      107.19     18.08 o
  -4   8  13        2.01       -5.92      3.95 o
  -3   8  13       40.09       32.88      7.56 o
  -2   8  13      101.75       92.40     10.85 o
  -1   8  13      101.30       92.40     10.19 o
   0   8  13       71.95       71.35      8.88 o
   1   8  13        1.86        1.32      3.62 o
   2   8  13       94.71      106.82     10.85 o
   3   8  13      146.90      151.56      7.89 o
   4   8  13      741.47      831.67     22.76 o
   5   8  13       96.42       92.30      6.31 o
   6   8  13       94.92      107.10     10.36 o
   7   8  13       15.77       14.47      8.88 o
   8   8  13       99.65      106.21     16.11 o
   9   8  13      740.69      844.38     47.68 o
  10   8  13      118.59      135.80     20.06 o
  -3   9  13      199.25      201.56     16.11 o
  -2   9  13      102.45       80.23     10.52 o
  -1   9  13       12.24        6.25      4.60 o
   0   9  13        0.02        0.33      3.62 o
   1   9  13      400.95      395.89     21.37 o
   2   9  13       27.68       27.95      5.92 o
   3   9  13      120.77      141.19      7.58 o
   4   9  13       33.42       27.62      4.11 o
   5   9  13       10.26        9.54      5.59 o
   6   9  13        0.03       -0.52      3.07 o
   7   9  13        8.07        6.31      5.44 o
   8   9  13      186.19      177.15     11.05 o
   9   9  13      104.35      121.66     18.74 o
  10   9  13      124.23      128.56     19.07 o
  -2  10  13      108.04      116.40     13.15 o
  -1  10  13       78.30       79.90     10.52 o
   0  10  13       70.28       58.53      8.55 o
   1  10  13        1.56        0.33      3.95 o
   2  10  13       76.25       60.83      8.22 o
   3  10  13      717.47      719.65     25.00 o
   4  10  13        4.16        5.72      2.87 o
   5  10  13      539.15      571.70     23.13 o
   6  10  13      112.27      128.78      9.23 o
   7  10  13        7.72        9.78      4.14 o
   8  10  13      860.99      906.35     34.37 o
   9  10  13        8.98        7.14      4.55 o
  -1  11  13        0.41        0.00      4.27 o
   0  11  13      253.70      268.31     18.08 o
   1  11  13       37.66       32.55      6.90 o
   2  11  13       38.86       40.11      7.23 o
   3  11  13        0.07        0.15      3.08 o
   4  11  13       18.32       14.47      7.23 o
   5  11  13        2.68        4.65      4.53 o
   6  11  13        9.19        6.30      3.79 o
   7  11  13       12.12       10.70      4.40 o
   8  11  13       35.54       43.57      6.36 o
   9  11  13       57.82       81.02      9.81 o
   0  12  13       64.89       55.57      8.88 o
   1  12  13       46.85       53.92      8.55 o
   2  12  13       23.05       25.98      6.58 o
   3  12  13       20.52       16.22      4.56 o
   4  12  13      600.08      700.36     40.11 o
   5  12  13      146.43      159.14     18.41 o
   6  12  13       12.67       15.16      4.85 o
   7  12  13      583.27      621.96     21.92 o
   8  12  13        9.78       12.82      5.05 o
   9  12  13      345.91      367.94     16.26 o
   1  13  13       19.57       13.48      5.92 o
   2  13  13       58.27       49.98      8.22 o
   3  13  13       87.86      100.62     15.78 o
   4  13  13        1.11       -3.62      4.27 o
   6  13  13        8.85        5.59      6.25 o
   7  13  13       48.66       48.79      6.99 o
   8  13  13        0.00        1.08      6.49 o
   4  14  13        8.22        8.55      7.89 o
   5  14  13       96.04       93.71     16.11 o
   6  14  13        0.64       -6.90      5.26 o
  -2  -2  14      172.31      186.77     15.13 o
  -1  -2  14        0.91       -5.24      7.07 o
   0  -2  14      119.00      107.66     12.82 o
   1  -2  14      238.91      256.64     17.09 o
   2  -2  14        4.53        3.11      5.53 o
  -3  -1  14       11.53        7.15      3.83 o
  -2  -1  14      388.56      382.14     19.35 o
  -1  -1  14      565.87      587.92     25.68 o
   0  -1  14        9.20        5.51      6.25 o
   1  -1  14       21.53       14.74      8.38 o
   2  -1  14      299.92      326.73     18.64 o
   3  -1  14      303.18      291.71     18.73 o
   4  -1  14      653.36      680.64     39.13 o
  -4   0  14      266.02      252.36     11.66 o
  -3   0  14       40.54       40.45     10.23 o
  -2   0  14       33.92       39.39      7.19 o
  -1   0  14       65.63       68.93      8.92 o
   0   0  14       51.12       34.55      7.17 o
   1   0  14       13.38       15.20      5.99 o
   2   0  14      486.13      489.40     40.44 o
   3   0  14       88.37       91.00     11.21 o
   4   0  14       90.40      108.84     16.11 o
   5   0  14       37.32       24.00     10.19 o
  -4   1  14        7.26        5.59      5.59 o
  -3   1  14       17.47       12.44      3.85 o
  -2   1  14      328.89      348.49     13.59 o
  -1   1  14       42.86       44.29      7.30 o
   0   1  14      163.71      180.55     14.14 o
   1   1  14      129.19      141.54     12.63 o
   2   1  14       74.31       57.46      8.85 o
   3   1  14      624.27      703.58     29.81 o
   4   1  14      165.12      154.54     18.41 o
   5   1  14      132.98       99.96     15.13 o
   6   1  14        0.07        4.60      7.89 o
  -4   2  14       24.49       33.54      7.89 o
  -3   2  14       65.53       68.39      9.86 o
  -2   2  14       98.42      102.68      7.53 o
  -1   2  14        0.05       -0.22      3.23 o
   0   2  14       95.61       91.08     16.60 o
   1   2  14       23.07       24.43      6.48 o
   2   2  14      108.85      126.08     23.51 o
   3   2  14        5.89        2.96      6.58 o
   4   2  14        0.53       10.52      7.23 o
   5   2  14       76.24       86.81     14.14 o
   6   2  14        0.20        3.29      6.58 o
   7   2  14       37.49       36.50     11.18 o
  -4   3  14       50.92       43.73      8.22 o
  -3   3  14      343.87      370.24     22.36 o
  -2   3  14      185.60      180.19     14.47 o
  -1   3  14      527.50      523.10     17.18 o
   0   3  14       53.82       48.19      5.41 o
   1   3  14        5.75        8.91      5.14 o
   2   3  14      134.88      141.39     16.11 o
   3   3  14        1.80       -1.64      5.59 o
   4   3  14      109.20      108.18     14.80 o
   5   3  14       26.82       28.28      9.54 o
   6   3  14      271.98      278.50     23.35 o
   7   3  14       30.33       33.54     10.52 o
  -4   4  14      121.14       92.72     11.51 o
  -3   4  14      282.68      272.25     18.41 o
  -2   4  14       93.75       92.40     11.18 o
  -1   4  14       56.84       50.43      6.92 o
   0   4  14       48.91       61.30      5.93 o
   1   4  14      167.96      161.55     10.19 o
   2   4  14       23.18       27.66      4.97 o
   3   4  14       43.98       54.58     10.52 o
   4   4  14      207.36      218.00     21.04 o
   5   4  14       14.49       34.20      9.86 o
   6   4  14        5.61       16.77      8.22 o
   7   4  14       31.18       34.20     10.85 o
   8   4  14      189.85      187.75     22.03 o
  -4   5  14       88.70       90.75     11.18 o
  -3   5  14       37.44       43.07      8.22 o
  -2   5  14        3.12        2.63      4.27 o
  -1   5  14       11.69        7.23      4.60 o
   0   5  14       59.28       63.29      7.73 o
   1   5  14       14.48       14.14      5.10 o
   2   5  14       39.62       43.20      5.69 o
   3   5  14      197.73      179.10     10.81 o
   4   5  14       19.55       34.85      9.54 o
   5   5  14        0.04       -3.29      6.25 o
   6   5  14      288.63      339.00     25.32 o
   7   5  14       29.73       40.11     11.51 o
   8   5  14      104.00       95.68     16.11 o
  -4   6  14       34.39       31.89      7.56 o
  -3   6  14      161.66      143.36     14.14 o
  -2   6  14       57.90       51.62      8.22 o
  -1   6  14      435.77      437.65     24.00 o
   0   6  14      281.73      282.78     18.08 o
   1   6  14       59.38       55.63      6.31 o
   2   6  14      156.81      136.63      9.16 o
   3   6  14      627.18      617.58     26.30 o
   4   6  14      242.85      257.41     33.21 o
   5   6  14      149.72      165.33     10.31 o
   6   6  14        1.32        5.92      7.23 o
   7   6  14        1.84       -1.64      7.23 o
   8   6  14       31.47       49.65     12.82 o
   9   6  14      123.04      132.84     19.73 o
  -3   7  14       41.00       44.06      8.22 o
  -2   7  14       58.77       61.82      9.21 o
  -1   7  14       29.96       26.30      6.58 o
   0   7  14      190.41      181.50     13.81 o
   1   7  14       24.34       23.67      5.92 o
   2   7  14      322.33      303.54     13.81 o
   3   7  14        0.01        1.70      3.34 o
   4   7  14        9.45        7.67      3.63 o
   5   7  14       59.15       55.38      6.45 o
   6   7  14        5.21       16.11      8.55 o
   7   7  14      286.75      273.57     23.67 o
   8   7  14      135.72      139.09     19.40 o
   9   7  14      212.79      226.88     25.65 o
  -3   8  14      128.53      124.95     13.48 o
  -2   8  14       54.39       51.29      8.88 o
  -1   8  14        9.81        9.21      4.93 o
   0   8  14       13.34       14.80      5.59 o
   1   8  14      138.49      139.74     11.51 o
   2   8  14      404.17      411.67     22.36 o
   3   8  14      357.56      312.06     13.98 o
   4   8  14      580.17      653.17     23.41 o
   5   8  14       19.22       22.32      4.53 o
   6   8  14       72.78       78.26     13.81 o
   7   8  14       13.17        0.99      6.90 o
   8   8  14        0.19        8.22      8.22 o
   9   8  14        6.02       -2.30      8.88 o
  -2   9  14      196.62      173.94     14.47 o
  -1   9  14       19.38       15.78      5.92 o
   0   9  14        1.28        4.27      4.27 o
   1   9  14       13.06       17.10      5.59 o
   2   9  14       49.79       59.55      6.69 o
   3   9  14      186.10      185.60     15.45 o
   4   9  14      279.41      237.02      9.96 o
   5   9  14        0.17        5.92      7.23 o
   6   9  14      659.20      731.27     40.77 o
   7   9  14       71.37      108.18     16.77 o
   8   9  14       97.69       82.20     15.13 o
   9   9  14       84.50      126.26     18.74 o
  -1  10  14      197.35      208.79     16.11 o
   0  10  14      167.93      170.32     13.81 o
   1  10  14        4.18       10.19      4.93 o
   2  10  14        4.63       10.91      4.01 o
   3  10  14       97.30      102.36     17.43 o
   4  10  14        3.28        2.34      3.04 o
   5  10  14      422.06      448.10     20.21 o
   6  10  14        0.67        2.18      4.42 o
   7  10  14      167.75      164.73     20.06 o
   8  10  14       35.54       35.18     11.51 o
   0  11  14       60.82       83.85     11.18 o
   1  11  14        5.34        6.90      4.93 o
   2  11  14      258.14      237.73     16.11 o
   3  11  14       53.67       60.34      6.79 o
   4  11  14      216.28      222.28     19.40 o
   5  11  14      430.73      437.32     28.61 o
   6  11  14        2.30        2.04      4.82 o
   7  11  14      214.70      217.97     12.43 o
   8  11  14       36.74       58.02      7.23 o
   1  12  14        2.14       -1.32      4.27 o
   2  12  14        2.14       -2.30      3.95 o
   3  12  14      392.71      400.25     17.62 o
   4  12  14       22.71       16.44      8.55 o
   5  12  14       89.77      105.88     15.45 o
   6  12  14       73.14       97.99     14.80 o
   7  12  14      131.18      157.27     11.16 o
   3  13  14       20.11        9.86      7.89 o
   4  13  14       12.07       15.13      8.22 o
   5  13  14       58.35       60.83     12.82 o
   6  13  14      394.76      416.93     29.26 o
  -1   0  15       47.61       56.59      8.82 o
   0   0  15        5.37        3.42      5.47 o
   1   0  15      166.92      212.35     16.59 o
   2   0  15        0.27        0.97      5.28 o
   3   0  15       17.76       16.52      7.06 o
  -2   1  15      141.48      152.57      9.90 o
  -1   1  15      601.04      581.60     22.02 o
   0   1  15       52.44       66.92      9.40 o
   1   1  15       18.42       25.11      7.25 o
   2   1  15       38.31       42.35      8.44 o
   3   1  15       16.92       26.63      9.54 o
   4   1  15       45.23       57.87     12.49 o
  -2   2  15        0.00       -1.51      3.06 o
  -1   2  15        9.39        7.60      3.84 o
   0   2  15      407.49      397.27     15.17 o
   1   2  15      396.23      371.02     41.92 o
   2   2  15      128.64      118.63     12.24 o
   3   2  15       59.04       68.06     12.82 o
   4   2  15      253.43      248.91     24.00 o
   5   2  15        1.29        0.99      7.56 o
  -3   3  15        5.00        6.58      5.26 o
  -2   3  15       25.85       29.92      7.56 o
  -1   3  15        2.65        3.50      3.19 o
   0   3  15      263.73      255.24     11.73 o
   1   3  15      253.76      236.88     11.47 o
   2   3  15       66.85       70.37     12.17 o
   3   3  15       85.91       95.68     14.14 o
   4   3  15      467.29      485.98     31.24 o
   5   3  15      215.72      182.49     20.39 o
   6   3  15        3.78        7.23      7.89 o
  -3   4  15       64.22       66.42      9.86 o
  -2   4  15       40.11       45.05      8.88 o
  -1   4  15      149.72      177.56     14.80 o
   0   4  15      148.60      155.30     10.79 o
   1   4  15      402.77      404.04     17.23 o
   2   4  15       74.50       79.23      8.28 o
   3   4  15       50.91       40.44     10.52 o
   4   4  15       10.52       18.41      8.55 o
   5   4  15      368.72      400.16     27.95 o
   6   4  15      189.63      180.52     21.04 o
   7   4  15        1.01       -1.97      7.23 o
  -3   5  15       41.67       45.70      8.55 o
  -2   5  15       36.09       46.03      8.55 o
  -1   5  15      100.64      102.59     11.84 o
   0   5  15        9.72        3.95      4.93 o
   1   5  15      157.40      176.88     10.98 o
   2   5  15        6.66        7.00      3.77 o
   3   5  15      339.36      348.94     15.95 o
   4   5  15      297.64      290.34     23.02 o
   5   5  15        0.28       -0.99      6.58 o
   6   5  15      198.13      208.47     22.36 o
   7   5  15       35.60       42.42     12.17 o
  -2   6  15      110.93      109.16     12.49 o
  -1   6  15        8.18        7.56      4.93 o
   0   6  15      369.34      404.11     23.35 o
   1   6  15        0.02       -2.30      3.62 o
   2   6  15      245.38      249.27     18.91 o
   3   6  15      218.91      233.94     23.02 o
   4   6  15      439.47      471.08     22.36 o
   5   6  15        2.90        9.48      4.42 o
   6   6  15        4.83       10.85      8.55 o
   7   6  15       81.56      100.62     16.11 o
  -2   7  15       40.87       37.16      7.89 o
  -1   7  15       89.49      119.03     12.49 o
   0   7  15        7.36        8.88      5.59 o
   1   7  15        7.62        4.27      4.60 o
   2   7  15      735.26      730.29     34.85 o
   3   7  15        3.58        1.29      3.22 o
   4   7  15      399.41      435.87     18.15 o
   5   7  15      316.22      305.70     14.51 o
   6   7  15      153.25      145.33     18.41 o
   7   7  15      228.82      241.67     24.66 o
  -1   8  15       53.60       57.87      8.88 o
   0   8  15        0.11       -4.93      3.29 o
   1   8  15        4.02        1.32      3.95 o
   2   8  15       48.12       46.69      7.89 o
   3   8  15        1.50       -2.12      3.13 o
   4   8  15       81.72       70.03      7.41 o
   5   8  15        1.31       -2.85      2.94 o
   6   8  15        2.22        0.66      6.90 o
   7   8  15      104.64      127.91     18.08 o
   8   8  15       10.56       14.80      9.86 o
  -1   9  15        2.54        3.62      4.93 o
   0   9  15        0.79       -1.64      4.27 o
   1   9  15      157.59      172.62     13.81 o
   2   9  15        0.26        5.92      4.60 o
   3   9  15      813.10      838.46     38.47 o
   4   9  15        8.09        9.07      4.13 o
   5   9  15        4.20       12.17      8.55 o
   6   9  15      232.00      247.92     24.33 o
   7   9  15       88.02      107.85     17.10 o
   0  10  15        8.30       13.81      5.59 o
   1  10  15      129.73      132.51     13.15 o
   2  10  15       24.39       15.78      5.59 o
   3  10  15       51.09       44.72      7.56 o
   4  10  15       71.96       78.59      9.54 o
   5  10  15      659.01      674.72     38.47 o
   6  10  15        0.49       -0.66      6.90 o
   7  10  15      223.45      198.27     22.36 o
   1  11  15       57.61       48.66      8.22 o
   2  11  15      167.55      195.30     35.02 o
   3  11  15        0.12       -2.29      3.22 o
   4  11  15      273.98      290.67     23.02 o
   6  11  15       45.23       55.90     12.49 o
   4  12  15      265.15      274.56     23.02 o
   5  12  15        0.03        4.60      7.23 o
   0   3  16       42.47       48.36      6.59 o
   1   3  16      212.46      202.71     21.04 o
   2   3  16      102.23      107.85     14.80 o
   3   3  16      103.94       94.37     14.47 o
   0   4  16        2.36        3.62      5.26 o
   1   4  16        0.04       -4.30      3.40 o
   2   4  16       15.42        9.36      4.82 o
   3   4  16        2.60        3.95      6.90 o
   4   4  16      166.47      170.32     20.06 o
   0   5  16      469.72      520.51     28.61 o
   1   5  16       55.44       65.91      7.90 o
   2   5  16        5.00        7.17      4.17 o
   3   5  16      267.07      324.64     15.68 o
   4   5  16       51.08       44.45      6.86 o
   5   5  16       92.35      132.51     18.41 o
   0   6  16       17.69       26.30      7.56 o
   1   6  16      158.20      141.72     14.14 o
   2   6  16      247.49      243.87     13.01 o
   3   6  16        0.25        2.79      4.01 o
   4   6  16      121.24      126.40     22.03 o
   5   6  16      619.84      748.19     27.57 o
   0   7  16       94.88       80.89     10.85 o
   1   7  16        3.08       -0.33      4.27 o
   2   7  16       69.95       66.75      9.54 o
   3   7  16       45.61       46.61      6.72 o
   4   7  16       55.35       63.05      8.38 o
   5   7  16        6.13       11.67      8.06 o
   6   7  16       14.63       27.29     10.52 o
   1   8  16       74.09       97.66     11.51 o
   2   8  16       25.30       45.05      8.55 o
   3   8  16      124.55      143.69     12.49 o
   4   8  16      803.11      818.04     28.79 o
   5   8  16      439.79      478.42     31.57 o
   6   8  16      150.95      201.56     22.36 o
   2   9  16        3.97        6.25      5.26 o
   3   9  16        7.75        6.58      4.93 o
   4   9  16        0.59        0.99      4.60 o
   5   9  16       18.95       16.11      9.21 o
   3  10  16      384.93      367.61     21.37 o
 
